# Supplementary material for: Structure–function relationships explain CTCF zinc finger mutation phenotypes in cancer
Source: Cell Mol Life Sci. 2021 Oct 16;78(23):7519–36. doi: 10.1007/s00018-021-03946-z (PMC8629902; doi:10.1007/s00018-021-03946-z)
Supplement: Supplementary file 1 — Supplementary Figure 1 Predicted phenotypes of missense CTCF SNPs and somatic mutations. (A) The mean Polyphen score of missense SNPs and somatic mutations in CTCF is shown. (B) Proportion of the transition and transversion mutations for SNPs and somatic missense mutations in CTCF; ratio in brackets. Data represent the mean ± SD with statistical analysis performed using Mann-Whitney U-test (A) or Chi-square test (B) (****, p<0.0001) (XLS 203 KB) [file 18_2021_3946_MOESM1_ESM.xls]

## Sheet: cBIO+COSMIC+published
`	Sample ID	Cancer Study	Primary Tissue	CDS mutation	Position	AA change	Reference	Mutation	Type
1	TCGA-D8-A1X6-01	Breast (TCGA pub2015)	breast	c.1A>G	1	M1V		Missense	TSS
2	ICGC_0016_TD	Pancreas (ICGC)	pancreas	c.3G>T	1	M1I		Missense	TSS
3	ESO-0067	Esophagus (Broad)	oesophagus	c.19G>A	7	E7K		Missense
4	TCGA-AA-A00D-01	Colorectal (TCGA pub)	colorectal	c.43A>T	15	T15S		Missense
5	TCGA-E2-A156-01	Breast (TCGA pub2015)	breast		21	E21*		Nonsense
6	TCGA-AO-A12B-01	Breast (TCGA pub2015)	breast		23	K23Lfs*38		Frameshift	deletion
7	TCGA-AG-A026-01	Colorectal (TCGA pub)	colorectal		24	T24S		Missense
8	TCGA-E2-A1L9-01	Breast (TCGA pub2015)	breast		28	R28Pfs*17		Frameshift	deletion
9	SC_9068	Prostate (SU2C)	prostate		28	R28C		Missense
10	H072601	Liver (AMC)	liver		41	P41H		Missense
11	TCGA-56-8504-01	Lung Cancer (2014)	lung		47	G47R		Missense
12	TCGA-97-7937-01	Lung adeno (TCGA pub)	lung		47	G47W		Missense
13	SA067	Breast (BCCRC)	breast		50	V50L		Missense
14	TCGA-DD-A119-01	Liver (TCGA)	liver		54	V54A		Missense
15	TCGA-BP-4775-01	ccRCC (TCGA pub)	kidney		72	Q72*		Nonsense
16	LUAD-B02594	Lung adeno (Broad)	lung		80	G80V		Missense
17	TCGA-68-A59J-01	Lung Cancer (2014)	lung		85	E85D		Missense
18	S02292	Lung SC (UCOLOGNE)	lung		111	G111A		Missense
19	TCGA-BA-5151-01	Head & neck (TCGA pub)	head & neck		171	A171Gfs*20		Frameshift	insertion
20	TCGA-AX-A05Z-01	Uterine (TCGA pub)	endometrium		179	E179*		Nonsense
21	TCGA-B5-A11R-01	Uterine (TCGA pub)	endometrium		180	Q180*		Nonsense
22	TCGA-BG-A0M9-01	Uterine (TCGA pub)	endometrium		180	Q180*		Nonsense
23	TCGA-AN-A0AT-01	Breast (TCGA pub2015)	breast		191	W191*		Nonsense
24	587228	Colorectal (Genentech)	colorectal	c.603_604insA	204	T204Nfs*26		Frameshift	insertion
25	6781	Colorectal (Genentech)	colorectal	c.603_604insA	204	T204Nfs*26		Frameshift	insertion
26	6964	Colorectal (Genentech)	colorectal	c.603_604insA	204	T204Nfs*26		Frameshift	insertion
27	C135	Colorectal (Genentech)	colorectal	c.603_604insA	204	T204Nfs*26		Frameshift	insertion
28	CCK81	Colorectal (Genentech)	colorectal	c.603_604insA	204	T204Nfs*26		Frameshift	insertion
29	LS180	Colorectal (Genentech)	colorectal	c.603_604insA	204	T204Nfs*26		Frameshift	insertion
30	LS174T	Colorectal (Genentech)	colorectal	c.603_604insA	204	T204Nfs*26		Frameshift	insertion
31	STC297	stomach	stomach	c.603_604insA	204	T204Nfs*26		Frameshift	insertion
32	EGC15	stomach	stomach	c.603_604insA	204	T204Nfs*26		Frameshift	insertion
33	STC232	stomach	stomach	c.603_604insA	204	T204Nfs*26		Frameshift	insertion
34	pfg413T	stomach	stomach	c.604_605insA	204	T204fs*26		Frameshift	insertion
35	CHC1044T	liver	liver	c.610_611insA	204	T204fs*26		Frameshift	insertion
36	6203	large intestine	colorectal	c.604delA	204	T204fs*18		Frameshift	insertion
37	pfg181T	Stomach (Pfizer UHK)	stomach		204	T204Qfs*18		Frameshift	deletion
38	TCGA-BR-8487-01	Stomach (TCGA pub)	stomach		204	T204Qfs*18		Frameshift	deletion
39	TCGA-BR-8363-01	Stomach (TCGA pub)	stomach		204	T204Qfs*18		Frameshift	deletion
40	TCGA-BR-8078-01	Stomach (TCGA pub)	stomach		204	T204Qfs*18		Frameshift	deletion
41	TCGA-BR-4256-01	Stomach (TCGA pub)	stomach		204	T204Qfs*18		Frameshift	deletion
42	TCGA-HU-A4GT-01	Stomach (TCGA pub)	stomach		204	T204Kfs*19		Frameshift	insertion
43	TCGA-BR-8372-01	Stomach (TCGA pub)	stomach		204	T204Nfs*26		Frameshift	insertion
44	TCGA-BR-8081-01	Stomach (TCGA pub)	stomach		204	T204Nfs*26		Frameshift	insertion
45	TCGA-BR-4361-01	Stomach (TCGA pub)	stomach		204	T204Nfs*26		Frameshift	insertion
46	TCGA-F1-6177-01	Stomach (TCGA pub)	stomach		204	T204Nfs*26		Frameshift	insertion
47	TCGA-HU-A4GT-01	Stomach (TCGA pub)	stomach		204	T204Kfs*19		Frameshift	insertion
48	PD4113a	Breast (Sanger)	breast		205	K205Efs*24		Frameshift	deletion
49	MM13T	ucs (Johns Hopkins 2014)	endometrium		210	S210Nfs*11		Frameshift	deletion
50	TCGA-EW-A1IY-01	Breast (TCGA pub2015)	breast		226	Y226C		Missense
51	TCGA-V1-A8MU-01	Prostate (TCGA)	prostate		227	D227H		Missense
52	TCGA-E9-A1R0-01	Breast (TCGA pub2015)	breast		228	F228S		Missense
53	P-0000083-T01-IM3	Bladder (MSKCC2016)	urinary tract		230	E230*		Nonsense
54	TCGA-90-7964-01	Lung Cancer (2014)	lung		235	G235V		Missense
55	TCGA-W2-A7HH-01	PCPG (TCGA)	brain		257	I257M		Missense
56	TCGA-AN-A0FS-01	Breast (TCGA pub2015)	breast		258	K258E		Missense
57	TCGA-B6-A0RI-01	Breast (TCGA pub2015)	breast	T>G	261	X261_splice		Splice site	donor
58	TCGA-IB-7651-01	Pancreas (TCGA)	pancreas		267	Q267*		Nonsense
59	TCGA-Q1-A5R1-01	Cervical (TCGA)	cervix		279	S279L		Missense
60	TCGA-BR-8680-01	Stomach (TCGA pub)	stomach		280	N280H		Missense
61	TCGA-BH-A0W4-01	Breast (TCGA pub)	breast		283	R283C		Missense
62	TCGA-BH-A0DH-01	Breast (TCGA pub2015)	breast		284	H284N		Missense
63	TCGA-BH-A0W5-01	Breast (TCGA pub2015)	breast		284	H284P		Missense
64	TCGA-A8-A0AD-01	Breast (TCGA pub2015)	breast		284	H284Y		Missense
65	ESCC-110T	Esophagus sq (ICGC)	oesophagus		286	K286N		Missense
66	TCGA-E9-A227-01	Breast (TCGA pub2015)	breast		288	H288D		Missense
67	TCGA-BR-7717-01	Stomach (TCGA pub)	stomach		288	H288Qfs*22		Frameshift	deletion
68	TCGA-13-1497-01	Ovarian (TCGA pub)	ovary		291	E291D		Missense
69	TCGA-A5-A0GW-01	Uterine (TCGA pub)	endometrium		317	T317Rfs*91		Frameshift	deletion
70	TCGA-CC-A7IL-01	Liver (TCGA)	liver		328	D328Y		Missense
71	TCGA-AG-A002-01	Colorectal (TCGA pub)	colorectal		339	R339W		Missense
72	TCGA-BR-8592-01	Stomach (TCGA pub)	stomach		339	R339Q		Missense
73	pfg057T	Stomach (Pfizer UHK)	stomach		340	H340Ifs*22		Frameshift	deletion
74	TCGA-CR-7382-01	Head & neck (TCGA pub)	head & neck		341	R341H		Missense
75	TCGA-A6-2676-01	Colorectal (TCGA pub)	colorectal		342	R342C		Missense
76	TCGA-AA-A010-01	Colorectal (TCGA pub)	colorectal		345	H345R		Missense
77	TCGA-BT-A2LB-01	Bladder (TCGA pub)	urinary tract		351	F351L		Missense
78	B25	Bladder (BGI)	urinary tract		354	S354F		Missense
79	990196	Cholangiocarcinoma (NCCS)	bile duct		354	S354F		Missense
80	TCGA-EE-A29V-06	Melanoma (TCGA)	skin		354	S354F		Missense
81	TCGA-CV-7253-01	Head & neck (TCGA pub)	head & neck		356	C356F		Missense
82	pfg062T	Stomach (Pfizer UHK)	stomach		356	C356Afs*6		Frameshift	deletion
83	P07-5318	Prostate (Broad/Cornell 2013)	prostate		362	E362D		Missense
84	HCC_2998	NCI-60	colorectal		366	L366*		Nonsense
85	TCGA-SU-A7E7-01	Prostate (TCGA)	prostate		368	R368H		Missense
86	MEL-Ma-Mel-36	Melanoma (Broad)	skin		371	R371C		Missense
87	TCGA-44-3918-01	Lung Cancer (2014)	lung		375	G375R		Missense
88	587376	Colorectal (Genentech)	colorectal		377	R377C		Missense
89	TCGA-A2-A0CQ-01	Breast (TCGA pub2015)	breast		378	P378A		Missense
90	TCGA-G2-A2EJ-01	Bladder (TCGA pub)	urinary tract		388	S388N		Missense
91	TCGA-BR-8588-01	Stomach (TCGA pub)	stomach		394	L394P		Missense
92	587264	Colorectal (Genentech)	colorectal		405	K405E		Missense
93	B16	Bladder (BGI)	urinary tract		411	I411V		Missense
94	TCGA-K7-A5RG-01	Liver (TCGA)	liver		418	Q418R		Missense
95	SJMB040	MBL (PCGP)	brain		418	Q418R		Missense
96	TCGA-C8-A12T-01	Breast (TCGA pub2015)	breast		432	E432*		Nonsense
97	H110379	Liver (AMC)	liver		437	F437Y		Missense
98	TCGA-B6-A0WZ-01	Breast (TCGA pub2015)	breast		443	D443H		Missense
99	TCGA-CQ-5334-01	Head & neck (TCGA pub)	head & neck		448	R448*		Nonsense
100	TCGA-AB-3009-03	AML (TCGA pub)	haemopoietic (AML)		457	R457*		Nonsense
101	HN_63021	Head & neck (Broad)	head & neck		466	G466S		Missense
102	TCGA-DD-A39W-01	Liver (TCGA)	liver		470	R470H		Missense
103	TCGA-CV-7102-01	Head & neck (TCGA pub)	head & neck		477	H477Y		Missense
104	TCGA-B8-4151-01	ccRCC (TCGA pub)	kidney		482	L482I		Missense
105	TCGA-AA-3845-01	Colorectal (TCGA pub)	colorectal		494	R494C		Missense
106	TCGA-CV-7242-01	Head & neck (TCGA pub)	head & neck		494	R494L		Missense
107	TCGA-AA-3667-01	Colorectal (TCGA pub)	colorectal		503	A503S		Missense
108	TCGA-35-5375-01	Lung Cancer (2014)	lung		503	A503T		Missense
109	TCGA-FU-A40J-01	Cervical (TCGA)	cervix		505	R505T		Missense
110	TCGA-BR-7707-01	Stomach (TCGA pub)	stomach	G>A	506	X506_splice		Splice site	donor
111	TCGA-CG-5721-01	Stomach (TCGA pub)	stomach		516	T516A		Missense
112	TCGA-BS-A0T9-01	Uterine (TCGA pub)	endometrium		517	H517Y		Missense
113	TCGA-XK-AAJ3-01	Prostate (TCGA)	prostate		526	S526N		Missense
114	BR-V-031	Breast (Broad)	breast		528	C528S		Missense
115	H090745	Liver (AMC)	liver		537	L537I		Missense
116	TCGA-IB-7651-01	Pancreas (TCGA)	pancreas		538	L538I		Missense
117	TCGA-ED-A7PZ-01	Liver (TCGA)	liver		540	M540I		Missense
118	TCGA-75-7031-01	Lung adeno (TCGA pub)	lung		544	R544C		Missense
119	SC_9023	Prostate (SU2C)	prostate		551	V551I		Missense
120	TCGA-18-3409-01	Lung squ (TCGA pub)	lung		552	P552S		Missense
121	TCGA-FR-A3YO-06	Melanoma (TCGA)	skin		552	P552S		Missense
122	TCGA-CG-5723-01	Stomach (TCGA pub)	stomach		552	P552H		Missense
123	TCGA-AA-3518-01	Colorectal (TCGA pub)	colorectal		553	A553V		Missense
124	TCGA-D1-A0ZR-01	Uterine (TCGA pub)	endometrium	G>C	568	X568_splice		Splice site	acceptor
125	B80-1	Bladder (BGI)	urinary tract		569	T569Yfs*7		Frameshift	insertion
126	TCGA-DO-A2HM-01	Thyroid (TCGA pub)	thyroid		581	D581H		Missense
127	TCGA-H7-7774-01	Head & neck (TCGA pub)	head & neck		585	G585Efs*42		Frameshift	deletion
128	TCGA-63-A5MT-01	Lung Cancer (2014)	lung		590	E590K		Missense
129	TCGA-EM-A2OZ-01	Thyroid (TCGA pub)	thyroid		593	K593N		Missense
130	TCGA-A6-2672-01	Colorectal (TCGA pub)	colorectal		603	R603C		Missense
131	MOLT_4	NCI-60	haemopoietic (ALL)		603	R603C		Missense
132	TCGA-HT-A5R5-01	Glioma (TCGA)	brain		604	S604C		Missense
133	TCGA-JW-A5VL-01	Cervical (TCGA)	cervix		610	S610F		Missense
134	10-P083	Ewing Sarcoma (DFCI)	bone		621	D621N		Missense
135	TCGA-E2-A15T-01	Breast (TCGA pub2015)	breast		625	E625*		Nonsense
136	TCGA-FU-A3HZ-01	Cervical (TCGA)	cervix		631	E631*		Nonsense
137	TCGA-CV-6938-01	Head & neck (TCGA pub)	head & neck		639	Q639*		Nonsense
138	TCGA-CQ-6228-01	Head & neck (TCGA pub)	head & neck		649	K649*		Nonsense
139	TCGA-BR-A4QL-01	Stomach (TCGA pub)	stomach		651	R651W		Missense
140	TCGA-EE-A2MS-06	Melanoma (TCGA)	skin		655	P655L		Missense
141	2000756	ACyC (MSKCC)	head & neck		660	N660S		Missense
142	TCGA-64-5781-01	Lung adeno (TCGA pub)	lung		666	Q666H		Missense
143	TCGA-DK-A3X1-01	Bladder (TCGA pub)	urinary tract		687	E687*		Nonsense
144	TCGA-HJ-7597-01	Stomach (TCGA pub)	stomach		691	E691Rfs*5		Frameshift	insertion
145	587374	Colorectal (Genentech)	colorectal		693	D693N		Missense
146	8012424	COSMIC	pancreas	c.3G>T	1	M1I		Missense	TSS
147	SC_9090	Prostate (SU2C)	prostate		721	I721F		Missense
148	8057700	COSMIC	pancreas	c.3G>T	1	M1I		Missense	TSS
149	4129212	COSMIC	breast	c.40G>A	14	E14K	COSMIC	Missense
150	8050308	COSMIC	pancreas	c.3G>T	1	M1I		Missense	TSS
151	4129213	COSMIC	thyroid	c.41A>G	14	E14G	COSMIC	Missense
152	4129214	COSMIC	thyroid	c.43A>T	15	T15S	COSMIC	Missense
153	972465	COSMIC	endometrium	c.52delA	19	G19fs*43	COSMIC	Frameshift	Deletion
154	5166979	COSMIC	colorectal	c.85C>T	29	R29W	COSMIC	Missense
155	1493700	COSMIC	kidney	c.86G>A	29	R29Q	COSMIC	Missense
156	1166761	COSMIC	haemopoietic (AML)	c.86delG	30	E30fs*32	COSMIC	Frameshift	Deletion
157	2995115	COSMIC	colorectal	c.134C>T	45	T45M	COSMIC	Missense
158	1717102	COSMIC	ovary	c.136G>A	46	D46N	COSMIC	Missense
159	1716407	COSMIC	endometrium	c.149delT	50	V50fs*12	COSMIC	Frameshift	Deletion
160	5157478	COSMIC	colorectal	c.184_197del14	62	M62fs*10	COSMIC	Frameshift	Deletion
161	329033	COSMIC	liver	c.189G>T	63	M63I	COSMIC	Missense
162	TCGA-BS-A0UA-01	COSMIC	endometrium	c.538C>T	180	Q180*	COSMIC	Nonsense
163	1378945	COSMIC	colorectal	c.540_541insG	182	E182fs*9	COSMIC	Frameshift	Insertion
164	2995127	COSMIC	colorectal	c.552_553insC	186	Q186fs*5	COSMIC	Frameshift	Insertion
165	4675311	COSMIC	colorectal	c.556_557delCA	186	Q186fs*4	COSMIC	Frameshift	Deletion
166	1378946	COSMIC	colorectal	c.574_575insA	194	D194fs*36	COSMIC	Frameshift	Insertion
167	2995128	COSMIC	colorectal	c.575delA	194	D194fs*28	COSMIC	Frameshift	Deletion
168	1716418	COSMIC	endometrium	c.626_627delAG	210	S210fs*19	COSMIC	Frameshift	Deletion
169	4141845	COSMIC	ovary	c.629G>A	210	S210N	COSMIC	Missense
170	4617689	COSMIC	colorectal	c.638G>A	213	R213H	COSMIC	Missense
171	3701108	COSMIC	liver	c.649G>T	217	E217*	COSMIC	Nonsense
172	5498604	COSMIC	bile duct	c.713C>T	238	S238L	COSMIC	Missense
173	220312	COSMIC	haemopoietic (DLBCL)	c.773A>G	258	K258R	COSMIC	Missense
174	1378947	COSMIC	colorectal	c.778A>T	260	K260*	COSMIC	Nonsense
175	435532	COSMIC	breast	c.782-1_782insTAC	261	G261>VR	COSMIC	Frameshift	Insertion
176	5024986	COSMIC	breast	c.803G>A	268	C268Y	COSMIC	Missense
177	5028151	COSMIC	breast	c.812_814delGCA	272	S272delS	COSMIC	Deletion	In frame
178	5484042	COSMIC	colorectal	c.829C>T	277	R277W	COSMIC	Missense
179	2995136	COSMIC	colorectal	c.832C>T	278	R278C	COSMIC	Missense
180	PD9541a	COSMIC	breast	c.850C>T	284	H284Y	COSMIC	Missense
181	PCSI_0009_Pa_X	COSMIC	pancreas	c.872A>G	291	E291G	COSMIC	Missense
182	41T	COSMIC	pancreas	c.872A>G	291	E291G	COSMIC	Missense
183	41P3	COSMIC	pancreas	c.872A>G	291	E291G	COSMIC	Missense
184	5028152	COSMIC	breast	c.874A>G	292	R292G	COSMIC	Missense
185	144805	COSMIC	haemopoietic	c.877C>A	293	P293T	COSMIC	Missense
186	972482	COSMIC	lung	c.941_942delAC	317	T317fs*91	COSMIC	Frameshift	Deletion
187	972482	COSMIC	colorectal	c.941_942delAC	317	T317fs*91	COSMIC	Frameshift	Deletion
188	pfg057T	COSMIC	stomach	c.1016G>A	339	R339Q	COSMIC	Missense
189	4169930	COSMIC	haemopoietic	c.1041C>A	347	H347Q	COSMIC	Missense
190	3795005	COSMIC	urinary tract	c.1051T>C	351	F351L	COSMIC	Missense
191	972484	COSMIC	urinary tract	c.1066T>C	354	S354F		Missense
192	4756830	COSMIC	stomach	c.1066T>C	356	C356R	COSMIC	Missense
193	5055001	COSMIC	stomach	c.1069G>A	357	D357N	COSMIC	Missense
194	T70	COSMIC	endometrium	c.1094A>C	365	K365T		Missense
195	TCGA-BS-A0UA-01	COSMIC	endometrium	c.1094A>C	365	K365T		Missense
196	1378950	COSMIC	colorectal	c.1102C>T	368	R368C	COSMIC	Missense
197	3421092	COSMIC	haemopoietic	c.1112G>A	371	R371H	COSMIC	Missense
198	TCGA-EI-6917-01	COSMIC	colorectal	c.1112G>A	371	R371H	COSMIC	Missense
199	558667	COSMIC	lung	c.1123G>A	375	G375R	COSMIC	Missense
200	1742484	COSMIC	urinary tract	c.1126G>A	376	E376K	COSMIC	Missense
201	303879	COSMIC	stomach	c.1130G>A	377	R377H	COSMIC	Missense
202	303879	COSMIC	haemopoietic (AML)	c.1130G>A	377	R377H	COSMIC	Missense
203	5596546	COSMIC	skin	c.1312C>T	438	H438Y	COSMIC	Missense
204	TLE64	COSMIC	haemopoietic (ALL)	c.1342C>T	448	R448*	COSMIC	Nonsense
205	140099	COSMIC	haemopoietic	c.1369C>T	457	R457*	COSMIC	Nonsense
206	140099	COSMIC	haemopoietic	c.1369C>T	457	R457*	COSMIC	Nonsense
207	140099	COSMIC	colorectal	c.1369C>T	457	R457*	COSMIC	Nonsense
208	140099	COSMIC	skin	c.1369C>T	457	R457*	COSMIC	Nonsense
209	5529356	COSMIC	skin	c.1382C>T	461	S461F	COSMIC	Missense
210	1378951	COSMIC	colorectal	c.1390G>A	464	E464K	COSMIC	Missense
211	2995153	COSMIC	colorectal	c.1408C>T	470	R470C	COSMIC	Missense
212	4526985	COSMIC	skin	c.1432G>A	478	E478K	COSMIC	Missense
213	194437	COSMIC	pancreas	c.1480C>T	494	R494C	COSMIC	Missense
214	5041869	COSMIC	liver	c.1505A>T	502	Y502F	COSMIC	Missense
215	558666	COSMIC	lung	c.1507G>A	503	A503T	COSMIC	Missense
216	4776038	COSMIC	haemopoietic (AML)	c.1535_1560del26	512	M512fs*10	COSMIC	Frameshift	Deletion
217	3733792	COSMIC	pancreas	c.1543C>T	515	R515C	COSMIC	Missense
218	1378952	COSMIC	colorectal	c.1555G>A	519	G519R	COSMIC	Missense
219	4528684	COSMIC	skin	c.1556G>A	519	G519E	COSMIC	Missense
220	4528684	COSMIC	liver	c.1556G>A	519	G519E	COSMIC	Missense
221	2995157	COSMIC	colorectal	c.1566delT	523	Y523fs*61	COSMIC	Frameshift	Deletion
222	5055002	COSMIC	colorectal	c.1570G>A	524	A524T	COSMIC	Missense
223	5055002	COSMIC	stomach	c.1570G>A	524	A524T	COSMIC	Missense
224	3957719	COSMIC	lung	c.1598G>T	533	R533L	COSMIC	Missense
225	5656253	COSMIC	haemopoietic (DLBCL)	c.1651G>T	551	V551F	COSMIC	Missense
226	1717115	COSMIC	ovary	c.1660G>T	554	A554S	COSMIC	Missense
227	972500	COSMIC	endometrium	c.1704T>A	568	N568K	COSMIC	Missense
228	5427737	COSMIC	haemopoietic (AML)	c.1757A>G	586	E586G	COSMIC	Missense
229	4473076	COSMIC	skin	c.1826C>T	609	S609F	COSMIC	Missense
230	2995163	COSMIC	colorectal	c.1886C>T	629	A629V	COSMIC	Missense
231	4969421	COSMIC	brain	c.1952G>A	651	R651Q	COSMIC	Missense
232	1378953	COSMIC	colorectal	c.2064delA	691	E691fs*30	COSMIC	Frameshift	Deletion
233	1378953	COSMIC	colorectal	c.2064delA	691	E691fs*30	COSMIC	Frameshift	Deletion
234	4477225	COSMIC	skin	c.2135C>T	712	P712L	COSMIC	Missense
235	1609522	COSMIC	liver	c.2145C>G	715	D715E	COSMIC	Missense
236	1241050	COSMIC	oesophagus	c.2155G>A	719	E719K	COSMIC	Missense
237	4888093	COSMIC	head & neck	c.2180G>T	727	R727L	COSMIC	Missense
238	5207618	COSMIC	breast	c.778_781+4delAAAGGTAA		Unknown	COSMIC	Splice site	Donor
239	4061905	COSMIC	stomach	c.1518+1G>A		Unknown	COSMIC	Splice site	Donor
240	307649	COSMIC	kidney	c.1518+1G>T		Unknown	COSMIC	Splice site	Donor
241	972499	COSMIC	endometrium	c.1702-1G>C		Unknown	COSMIC	Splice site	Acceptor
242	972499	COSMIC	endometrium	c.1702-1G>C		Unknown	COSMIC	Splice site	Acceptor
243	1716421	COSMIC	endometrium	c.1702-3T>G		Unknown	COSMIC	Splice site	Acceptor
244	972505	COSMIC	endometrium	c.1837+1G>C		Unknown	COSMIC	Splice site	Donor
245	255233	COSMIC	brain	c.1837+4A>G		Unknown	COSMIC	Splice site	Donor
246	PD9570a	COSMIC	breast	c.1999+1G>T		Unknown	COSMIC	Splice site	Donor
247	4675312	COSMIC	colorectal	c.1999+1G>A		Unknown	COSMIC	Splice site	Donor
248	972478	COSMIC	endometrium	c.781+1G>A		Unknown	COSMIC	Splice site	Donor
249	435531	COSMIC	endometrium	c.781+2T>G		Unknown	COSMIC	Splice site	Donor
250	435531	COSMIC	breast	c.781+2T>G		Unknown	COSMIC	Splice site	Donor
251	2457	NHS/HPFS Colorectal cancers	colorectal	c.40G>A	14	E14K	Giannakis et al, 2016 Cell Reports	Missense
252	62	NHS/HPFS Colorectal cancers	colorectal	c.40G>A	14	E14K	Giannakis et al, 2016 Cell Reports	Missense
253	ID51	AML	haemopoietic (AML)		29	R29fs	Dolnik et al, 2012, Blood	Frameshift	?
254		Breast Invasive Carcinoma (ductal)	breast		72	Q72H	Aulmann et al, 2003	Missense
255		Breast Invasive Carcinoma (ductal)	breast		91	D91*	Aulmann et al, 2003	Frameshift	Insertion?
256	2932	NHS/HPFS Colorectal cancers	colorectal	T93I	93	T93I	Giannakis et al, 2016 Cell Reports	Missense
258	1212	NHS/HPFS Colorectal cancers	colorectal	G181fs	181	G182fs*40	Giannakis et al, 2016 Cell Reports	Frameshift	Deletion
259	2359	NHS/HPFS Colorectal cancers	colorectal	K202fs	202	K202fs	Giannakis et al, 2016 Cell Reports	Frameshift	Insertion
260	3690	NHS/HPFS Colorectal cancers	colorectal	K202fs	202	K202fs	Giannakis et al, 2016 Cell Reports	Frameshift	Insertion
261	683	NHS/HPFS Colorectal cancers	colorectal	K202fs	202	K202fs	Giannakis et al, 2016 Cell Reports	Frameshift	Insertion
262	SJTALL205_D	ETP-ALL	haemopoietic	c.610dupA	204	T204fs26		Frameshift
263	4525	NHS/HPFS Colorectal cancers	colorectal	R213H	213	R213H	Giannakis et al, 2016 Cell Reports	Missense
264	197	NHS/HPFS Colorectal cancers	colorectal	M249V	249	M249V	Giannakis et al, 2016 Cell Reports	Missense
265		T-ALL relapsed	haemopoietic		309	L309P		Missense
266	UPN020	Downs syndrome myeloid disorder	haemopoietic		314	N314fs	Yoshida et al 2013	Frameshift	?
267	UPN016	Downs syndrome myeloid disorder	haemopoietic (AML)	c.953-2A>G	318	X318_splice	Yoshida et al 2013	Splice site	donor
268	1236	NHS/HPFS Colorectal cancers	colorectal	R320H	320	R320H	Giannakis et al, 2016 Cell Reports	Missense
269	293	NHS/HPFS Colorectal cancers	colorectal	R320C	320	R320C	Giannakis et al, 2016 Cell Reports	Missense
270	3729	NHS/HPFS Colorectal cancers	colorectal	D328N	328	D328N	Giannakis et al, 2016 Cell Reports	Missense
271		B-ALL relapsed	haemopoietic		339	R339Q	Mullighan et al, 2011	Missense
272		Wilms' tumour	kidney		339	R339W	Filippova et al, 2002	Missense
273	SU070	AML	haemopoietic (AML)		339	R339Q	Jan et al 2012, Sci Translation Medicine	Missense
274	50	NHS/HPFS Colorectal cancers	colorectal	R341C	341	R341C	Giannakis et al, 2016 Cell Reports	Missense
275	SJBALL020595_D1	B-ALL	haemopoietic		342	R342C		Missense
276		Breast cancer	breast		344	K344E	Filippova et al, 2002	Missense
277		Prostate Cancer	prostate		345	H345R	Filippova et al, 2002	Missense
278	SJBALL020595_D1	B-ALL	haemopoietic		348	E348K		Missense
279	1216	NHS/HPFS Colorectal cancers	colorectal	C353Y	353	C353Y	Giannakis et al, 2016 Cell Reports	Missense
280	3108	NHS/HPFS Colorectal cancers	colorectal	A359T	359	A359T	Giannakis et al, 2016 Cell Reports	Missense
281		B-ALL (TCF3-PBX1)	haemopoietic (ALL)		377	R377H	Zhang et al, Blood,2011	Missense
282	SJERG020051_D1	B-ALL	haemopoietic		377	R377C		Missense
283	SJERG001_D	B-ALL	haemopoietic		378	P378L		Missense
285	197	NHS/HPFS Colorectal cancers	colorectal	I411F	411	I411F	Giannakis et al, 2016 Cell Reports	Missense
286		B-ALL	haemopoietic (ALL)		420	G420D		Missense
287	2257	NHS/HPFS Colorectal cancers	colorectal	M422T	422	M422T	Giannakis et al, 2016 Cell Reports	Missense
288		Wilms' tumour	kidney		448	R448Q	Filippova et al, 2002	Missense
289	3643	NHS/HPFS Colorectal cancers	colorectal	R448fs	450	S450fs*61	Giannakis et al, 2016 Cell Reports	Frameshift	Deletion
290	103320	NHS/HPFS Colorectal cancers	colorectal	R457Q	457	R457Q	Giannakis et al, 2016 Cell Reports	Missense
291	2279	NHS/HPFS Colorectal cancers	colorectal	R457Q	457	R457Q	Giannakis et al, 2016 Cell Reports	Missense
292	229	NHS/HPFS Colorectal cancers	colorectal	R457Q	457	R457Q	Giannakis et al, 2016 Cell Reports	Missense
293	189255	NHS/HPFS Colorectal cancers	colorectal	R494H	494	R494H	Giannakis et al, 2016 Cell Reports	Missense
294	227039	NHS/HPFS Colorectal cancers	colorectal	R544C	544	R544C	Giannakis et al, 2016 Cell Reports	Missense
295	1226	NHS/HPFS Colorectal cancers	colorectal	A553V	553	A553V	Giannakis et al, 2016 Cell Reports	Missense
296	4491	NHS/HPFS Colorectal cancers	colorectal	R566H	566	R566H	Giannakis et al, 2016 Cell Reports	Missense
298	SJMB063_D	medulloblastoma	brain	E613_E10splice_region		E613_splice		Splice site
299	368	NHS/HPFS Colorectal cancers	colorectal	I685M	685	I685M	Giannakis et al, 2016 Cell Reports	Missense
300	3021	NHS/HPFS Colorectal cancers	colorectal	V688fs	688	V688fs	Giannakis et al, 2016 Cell Reports	Frameshift	Deletion
301	3321	NHS/HPFS Colorectal cancers	colorectal	T717P	717	T717P	Giannakis et al, 2016 Cell Reports	Missense
302	Hec1B	endometrial cancer cell-lines	endometrium	c.55G>T	19	G19*		Nonsense
303	TCGA-W5-AA2G-01	Cholangiocarcinoma (TCGA)	bile duct		322	H322Lfs*12		Frameshift	insertion
304	WCMC91_1_C	NEPC (Trento/Cornell/Broad 2016)	prostate		359	A359T		Missense
305	WCMC218_1_C	NEPC (Trento/Cornell/Broad 2016)	prostate		409	C409Y		Missense
306	Au1	DESM (Broad 2015)	skin		617	P617L		Missense
307	BRCA-METABRIC-S1-MB-0897	BRCA-METABRIC	breast		23	K23N		Missense
308	BRCA-METABRIC-S1-MB-4139	BRCA-METABRIC	breast		25	Y25*		Nonsense
309	BRCA-METABRIC-S1-MB-0131	BRCA-METABRIC	breast		25	Y25Rfs*36		Frameshift	deletion
310	BRCA-METABRIC-S1-MB-6346	BRCA-METABRIC	breast		64	E64*		Nonsense
311	BRCA-METABRIC-S1-MB-0451	BRCA-METABRIC	breast		64	E64Nfs*10		Frameshift	deletion
312	BRCA-METABRIC-S1-MB-5580	BRCA-METABRIC	breast		67	D67E		Missense
313	BRCA-METABRIC-S1-MB-0207	BRCA-METABRIC	breast		72	Q72*		Nonsense
314	BRCA-METABRIC-S1-MB-0603	BRCA-METABRIC	breast		87	E87*		Nonsense
315	BRCA-METABRIC-S1-MB-3016	BRCA-METABRIC	breast		103	M103V		Missense
316	BRCA-METABRIC-S1-MB-5322	BRCA-METABRIC	breast		145	E145Rfs*7		Frameshift	insertion
317	BRCA-METABRIC-S1-MB-4017	BRCA-METABRIC	breast		176	E176*		Nonsense
318	BRCA-METABRIC-S1-MB-0222	BRCA-METABRIC	breast		226	Y226C		Missense
319	BRCA-METABRIC-S1-MB-0384	BRCA-METABRIC	breast		228	F228S		Missense
320	BRCA-METABRIC-S1-MB-5176	BRCA-METABRIC	breast	CAACAAAAATTAAAAAGAAAGGTAAAACGAGTTTATCCATAGTGGTTTCATAAAACCATTTTGGGATAAGCATA	256	X256_splice		Splice Site
321	BRCA-METABRIC-S1-MB-4969	BRCA-METABRIC	breast		266	F266Lfs*3		Frameshift	deletion
322	BRCA-METABRIC-S1-MB-4969	BRCA-METABRIC	breast		267	Q267Hfs*9		Frameshift	deletion
323	BRCA-METABRIC-S1-MB-0295	BRCA-METABRIC	breast		271	C271F		Missense
324	BRCA-METABRIC-S1-MB-5571	BRCA-METABRIC	breast		271	C271F		Missense
325	BRCA-METABRIC-S1-MB-0443	BRCA-METABRIC	breast		284	H284Q		Missense
326	BRCA-METABRIC-S1-MB-7056	BRCA-METABRIC	breast		284	H284Q		Missense
327	BRCA-METABRIC-S1-MB-4746	BRCA-METABRIC	breast		284	H284Y		Missense
328	BRCA-METABRIC-S1-MB-7295	BRCA-METABRIC	breast		288	H288D		Missense
329	BRCA-METABRIC-S1-MB-4634	BRCA-METABRIC	breast		288	H288Y		Missense
330	BRCA-METABRIC-S1-MB-0306	BRCA-METABRIC	breast		316	H316L		Missense
331	BRCA-METABRIC-S1-MB-7099	BRCA-METABRIC	breast		344	K344E		Missense
332	BRCA-METABRIC-S1-MB-2778	BRCA-METABRIC	breast		354	S354F		Missense
333	BRCA-METABRIC-S1-MB-5444	BRCA-METABRIC	breast	G>T	362	X362_splice		Splice Site
334	BRCA-METABRIC-S1-MB-5196	BRCA-METABRIC	breast		373	H373D		Missense
335	BRCA-METABRIC-S1-MB-0463	BRCA-METABRIC	breast		375	G375E		Missense
336	BRCA-METABRIC-S1-MB-4421	BRCA-METABRIC	breast		377	R377H		Missense
337	BRCA-METABRIC-S1-MB-5290	BRCA-METABRIC	breast		377	R377H		Missense
338	BRCA-METABRIC-S1-MB-4675	BRCA-METABRIC	breast		379	F379L		Missense
339	MTS-T0143	BRCA-METABRIC	breast		390	D390N		Missense
340	BRCA-METABRIC-S1-MB-3016	BRCA-METABRIC	breast		403	G403R		Missense
341	BRCA-METABRIC-S1-MB-0262	BRCA-METABRIC	breast		448	R448Q		Missense
342	MTS-T2414	BRCA-METABRIC	breast		478	E478*		Nonsense
343	BRCA-METABRIC-S1-MB-5275	BRCA-METABRIC	breast		486	Q486*		Nonsense
344	BRCA-METABRIC-S1-MB-5347	BRCA-METABRIC	breast		486	Q486P		Missense
345	BRCA-METABRIC-S1-MB-5407	BRCA-METABRIC	breast		517	H517L		Missense
346	BRCA-METABRIC-S1-MB-5291	BRCA-METABRIC	breast		541	H541P		Missense
347	BRCA-METABRIC-S1-MB-4950	BRCA-METABRIC	breast		546	H546Y		Missense
348	BRCA-METABRIC-S1-MB-7142	BRCA-METABRIC	breast		557	C557R		Missense
349	BRCA-METABRIC-S1-MB-4374	BRCA-METABRIC	breast	G>C	613	X613_splice		Splice Site
350	BRCA-METABRIC-S1-MB-2712	BRCA-METABRIC	breast		618	D618Qfs*14		Frameshift	insertion
351	BRCA-METABRIC-S1-MB-4949	BRCA-METABRIC	breast		621	D621N		Missense
352	BRCA-METABRIC-S1-MB-5306	BRCA-METABRIC	breast		676	Q676R		Missense
353	BRCA-METABRIC-S1-MB-7078	BRCA-METABRIC	breast		686	V686D		Missense
354	TCGA-D1-A16X-01	Uterine (TCGA pub)	endometrium	c.5A>G	2	E2G		Missense
355	TCGA-BG-A0LX-01	Uterine (TCGA pub)	endometrium		72	Q72*		Nonsense
356	T155	Uterine (TCGA pub)	endometrium		112	E112*		Nonsense
357	TCGA-AX-A0J0-01	Uterine (TCGA pub)	endometrium		112	E112*		Nonsense
358	TCGA-AX-A05Z-01	Uterine (TCGA pub)	endometrium		123	T123A		Missense
359	TCGA-N5-A4RF-01	Uterine CS (TCGA)	endometrium		127	A127Pfs*4		Frameshift	deletion
360	TCGA-ND-A4WC-01	Uterine CS (TCGA)	endometrium		133	E133*		Nonsense
361	TCGA-D1-A0ZV-01	Uterine (TCGA pub)	endometrium		145	E145*		Nonsense
362	TCGA-AP-A051-01	Uterine (TCGA pub)	endometrium		163	G163E		Missense
363	TCGA-A5-A0GM-01	Uterine (TCGA pub)	endometrium		186	Q186*		Nonsense
364	TCGA-BK-A0C9-01	Uterine (TCGA pub)	endometrium		197	Y197*		Nonsense
365	TCGA-BK-A0C9-01	Uterine (TCGA pub)	endometrium		198	Q198*		Nonsense
366	TCGA-BS-A0UJ-01	Uterine (TCGA pub)	endometrium		207	T207P		Missense
367	TCGA-AX-A05T-01	Uterine (TCGA pub)	endometrium		257	I257Kfs*11		Frameshift	deletion
368	TCGA-A5-A0GH-01	Uterine (TCGA pub)	endometrium		299	C299Wfs*15		Frameshift	deletion
369	TCGA-BG-A0MQ-01	Uterine (TCGA pub)	endometrium		312	H312R		Missense
370	TCGA-A5-A0GW-01	Uterine (TCGA pub)	endometrium		317	T317Rfs*91		Frameshift	deletion
371	TCGA-AX-A06H-01	Uterine (TCGA pub)	endometrium		318	G318Qfs*16		Frameshift	insertion
372	TCGA-BG-A0M4-01	Uterine (TCGA pub)	endometrium		318	G318Qfs*16		Frameshift	insertion
373	TCGA-N7-A4Y0-01	Uterine CS (TCGA)	endometrium		320	R320H		Missense
374	MM04T	ucs (Johns Hopkins 2014)	endometrium		328	D328N		Missense
375	MM12T	ucs (Johns Hopkins 2014)	endometrium		342	R342H		Missense
376	TCGA-BS-A0U5-01	Uterine (TCGA pub)	endometrium		343	Y343H		Missense
377	TCGA-D1-A0ZV-01	Uterine (TCGA pub)	endometrium		354	S354F		Missense
378	TCGA-D1-A16D-01	Uterine (TCGA pub)	endometrium		358	Y358Lfs*51		Frameshift	insertion
379	TCGA-D1-A17S-01	Uterine (TCGA pub)	endometrium		365	K365T		Missense
380	TCGA-AP-A059-01	Uterine (TCGA pub)	endometrium		365	K365T		Missense
381	TCGA-A5-A0R9-01	Uterine (TCGA pub)	endometrium		378	P378L		Missense
382	TCGA-BG-A0MC-01	Uterine (TCGA pub)	endometrium		378	P378L		Missense
383	TCGA-D1-A161-01	Uterine (TCGA pub)	endometrium		390	D390Gfs*6		Frameshift	insertion
384	TCGA-D1-A16Q-01	Uterine (TCGA pub)	endometrium		448	R448*		Nonsense
385	TCGA-A5-A0GP-01	Uterine (TCGA pub)	endometrium		448	R448*		Nonsense
386	TCGA-A5-A0GI-01	Uterine (TCGA pub)	endometrium		448	R448*		Nonsense
387	TCGA-B5-A11Y-01	Uterine (TCGA pub)	endometrium		448	R448*		Nonsense
388	TCGA-BG-A0M4-01	Uterine (TCGA pub)	endometrium		448	R448*		Nonsense
389	TCGA-BS-A0T9-01	Uterine (TCGA pub)	endometrium		448	R448*		Nonsense
390	TCGA-D1-A17D-01	Uterine (TCGA pub)	endometrium		515	R515H		Missense
391	TCGA-BS-A0T9-01	Uterine (TCGA pub)	endometrium		517	H517Y		Missense
392	TCGA-B5-A0K7-01	Uterine (TCGA pub)	endometrium		523	Y523*		Nonsense
393	TCGA-BS-A0V6-01	Uterine (TCGA pub)	endometrium		528	C528*		Nonsense
394	TCGA-B5-A0JV-01	Uterine (TCGA pub)	endometrium		566	R566H		Missense
395	TCGA-D1-A17U-01	Uterine (TCGA pub)	endometrium		604	S604Lfs*27		Frameshift	deletion
396	TCGA-AP-A0LL-01	Uterine (TCGA pub)	endometrium		616	E616Dfs*8		Frameshift	insertion
397	TCGA-BG-A0MO-01	Uterine (TCGA pub)	endometrium		632	I632Mfs*10		Frameshift	deletion
398	TCGA-AP-A0LM-01	Uterine (TCGA pub)	endometrium		638	P638L		Missense
399	TCGA-BS-AOUA-01	COSMIC	endometrium	c.1342C>T	448	R448*	COSMIC	Nonsense
400	972491	COSMIC	endometrium	c.1454A>G	485	H485R	COSMIC	Missense
401	972493	COSMIC	endometrium	c.1516C>T	506	Q506*	COSMIC	Nonsense
402	972500	COSMIC	endometrium	c.1704T>A	568	N568K	COSMIC	Missense
403	972501	COSMIC	endometrium	c.1738C>A	580	P580T	COSMIC	Missense
404	972503	COSMIC	endometrium	c.1768G>T	590	E590*	COSMIC	Nonsense
405	972505	COSMIC	endometrium	c.1837+1G>C	613	E613_splice	COSMIC	Splice site	Donor
406	972478	COSMIC	endometrium	c.781+1G>A	261	G261_splice	COSMIC	Splice site	Donor
408	Ishikawa	endometrial cancer cell-lines	endometrium		204	T204fs*26		Frameshift	insertion
409	RL95-2	endometrial cancer cell-lines	endometrium		278	R278C		Missense
410	Hec1A	endometrial cancer cell-lines	endometrium		342	R342H		Missense
411	Hec1B	endometrial cancer cell-lines	endometrium		342	R342H		Missense
412		Washington Uni	endometrium	c.63_66delGAGA	23	K23fs*38	Walker et al, JNCI 2015	Frameshift	deletion
413		Washington Uni	endometrium	c.85C>T	29	R29W	Walker et al, JNCI 2015	Missense
414		Washington Uni	endometrium	c.158dupT	53	D53fs*24	Walker et al, JNCI 2015	Frameshift	insertion
415		Washington Uni	endometrium	c.219delG	73	M73fs*5	Walker et al, JNCI 2015	Frameshift	deletion
416		Washington Uni	endometrium	c.253G>T	85	E85*	Walker et al, JNCI 2015	Nonsense
417		Washington Uni	endometrium	c.334G>T	112	E112*	Walker et al, JNCI 2015	Nonsense
418		Washington Uni	endometrium	c.344T>G	115	L115R	Walker et al, JNCI 2015	Missense
419		Washington Uni	endometrium	c.349G>T	117	Q117*	Walker et al, JNCI 2015	Nonsense
420		Washington Uni	endometrium	c.384delC	129	T129fs*3	Walker et al, JNCI 2015	Frameshift	deletion
421		Washington Uni	endometrium	c.389C>A	130	S130*	Walker et al, JNCI 2015	Nonsense
422		Washington Uni	endometrium	c.389C>A	130	S130*	Walker et al, JNCI 2015	Nonsense
423		Washington Uni	endometrium	c.394_395insTACTG	132	E132fs*24	Walker et al, JNCI 2015	Frameshift	insertion
424		Washington Uni	endometrium	c.397G>T	133	E133*	Walker et al, JNCI 2015	Nonsense
425		Washington Uni	endometrium	c.397G>T	133	E133*	Walker et al, JNCI 2015	Nonsense
426		Washington Uni	endometrium	c.403delC	135	Q135fs*19	Walker et al, JNCI 2015	Frameshift	deletion
427		Washington Uni	endometrium	c.409delG	137	A137fs*17	Walker et al, JNCI 2015	Frameshift	deletion
428		Washington Uni	endometrium	c.415_416insA	140	N140fs*2	Walker et al, JNCI 2015	Frameshift	insertion
429		Washington Uni	endometrium	c.422_426AAGTG>T	141	E141fs*12	Walker et al, JNCI 2015	Frameshift	insetion+deletion
430		Washington Uni	endometrium	c.439C>T	147	L147F	Walker et al, JNCI 2015	Missense
431		Washington Uni	endometrium	c.473delT	158	L158fs*21	Walker et al, JNCI 2015	Frameshift	deletion
432		Washington Uni	endometrium	c.495G>T	165	Q165H	Walker et al, JNCI 2015	Missense
433		Washington Uni	endometrium	c.567_582delTAGTTGGCAAAAAGAC	190	S190fs*27	Walker et al, JNCI 2015	Frameshift	deletion
434		Washington Uni	endometrium	c.573G>A	191	W191*	Walker et al, JNCI 2015	Nonsense
435		Washington Uni	endometrium	c.573G>A	191	W191*	Walker et al, JNCI 2015	Nonsense
436		Washington Uni	endometrium	c.579dupA	194	D194fs*36	Walker et al, JNCI 2015	Frameshift	insertion
437		Washington Uni	endometrium	c.598_599insGCTG	200	P200fs*31	Walker et al, JNCI 2015	Frameshift	insertion
438		Washington Uni	endometrium	c.610dupA	204	T204fs*26	Walker et al, JNCI 2015	Frameshift	insertion
439		Washington Uni	endometrium	c.610dupA	204	T204fs*26	Walker et al, JNCI 2015	Frameshift	insertion
440		Washington Uni	endometrium	c.610dupA	204	T204fs*26	Walker et al, JNCI 2015	Frameshift	insertion
441		Washington Uni	endometrium	c.610dupA	204	T204fs*26	Walker et al, JNCI 2015	Frameshift	insertion
442		Washington Uni	endometrium	c.610dupA	204	T204fs*26	Walker et al, JNCI 2015	Frameshift	insertion
443		Washington Uni	endometrium	c.610dupA	204	T204fs*26	Walker et al, JNCI 2015	Frameshift	insertion
444		Washington Uni	endometrium	c.610dupA	204	T204fs*26	Walker et al, JNCI 2015	Frameshift	insertion
445		Washington Uni	endometrium	c.610dupA	204	T204fs*26	Walker et al, JNCI 2015	Frameshift	insertion
446		Washington Uni	endometrium	c.610dupA	204	T204fs*26	Walker et al, JNCI 2015	Frameshift	insertion
447		Washington Uni	endometrium	c.610dupA	204	T204fs*26	Walker et al, JNCI 2015	Frameshift	insertion
448		Washington Uni	endometrium	c.610dupA	204	T204fs*26	Walker et al, JNCI 2015	Frameshift	insertion
449		Washington Uni	endometrium	c.610dupA	204	T204fs*26	Walker et al, JNCI 2015	Frameshift	insertion
450		Washington Uni	endometrium	c.610dupA	204	T204fs*26	Walker et al, JNCI 2015	Frameshift	insertion
451		Washington Uni	endometrium	c.610dupA	204	T204fs*26	Walker et al, JNCI 2015	Frameshift	insertion
452		Washington Uni	endometrium	c.610dupA	204	T204fs*26	Walker et al, JNCI 2015	Frameshift	insertion
453		Washington Uni	endometrium	c.610dupA	204	T204fs*26	Walker et al, JNCI 2015	Frameshift	insertion
454		Washington Uni	endometrium	c.610dupA	204	T204fs*26	Walker et al, JNCI 2015	Frameshift	insertion
455		Washington Uni	endometrium	c.610dupA	204	T204fs*26	Walker et al, JNCI 2015	Frameshift	insertion
456		Washington Uni	endometrium	c.610dupA	204	T204fs*26	Walker et al, JNCI 2015	Frameshift	insertion
457		Washington Uni	endometrium	c.610dupA	204	T204fs*26	Walker et al, JNCI 2015	Frameshift	insertion
458		Washington Uni	endometrium	c.610dupA	204	T204fs*26	Walker et al, JNCI 2015	Frameshift	insertion
459		Washington Uni	endometrium	c.610dupA	204	T204fs*26	Walker et al, JNCI 2015	Frameshift	insertion
460		Washington Uni	endometrium	c.610dupA	204	T204fs*26	Walker et al, JNCI 2015	Frameshift	insertion
461		Washington Uni	endometrium	c.610dupA	204	T204fs*26	Walker et al, JNCI 2015	Frameshift	insertion
462		Washington Uni	endometrium	c.610dupA	204	T204fs*26	Walker et al, JNCI 2015	Frameshift	insertion
463		Washington Uni	endometrium	c.610dupA	204	T204fs*26	Walker et al, JNCI 2015	Frameshift	insertion
464		Washington Uni	endometrium	c.610dupA	204	T204fs*26	Walker et al, JNCI 2015	Frameshift	insertion
465		Washington Uni	endometrium	c.610dupA	204	T204fs*26	Walker et al, JNCI 2015	Frameshift	insertion
466		Washington Uni	endometrium	c.610dupA	204	T204fs*26	Walker et al, JNCI 2015	Frameshift	insertion
467		Washington Uni	endometrium	c.610dupA	204	T204fs*26	Walker et al, JNCI 2015	Frameshift	insertion
468		Washington Uni	endometrium	c.610dupA	204	T204fs*26	Walker et al, JNCI 2015	Frameshift	insertion
469		Washington Uni	endometrium	c.610dupA	204	T204fs*26	Walker et al, JNCI 2015	Frameshift	insertion
470		Washington Uni	endometrium	c.610dupA	204	T204fs*26	Walker et al, JNCI 2015	Frameshift	insertion
471		Washington Uni	endometrium	c.610dupA	204	T204fs*26	Walker et al, JNCI 2015	Frameshift	insertion
472		Washington Uni	endometrium	c.610dupA	204	T204fs*26	Walker et al, JNCI 2015	Frameshift	insertion
473		Washington Uni	endometrium	c.610delA	204	T204fs*18	Walker et al, JNCI 2015	Frameshift	insertion
474		Washington Uni	endometrium	c.610delA	204	T204fs*18	Walker et al, JNCI 2015	Frameshift	insertion
475		Washington Uni	endometrium	c.610delA	204	T204fs*18	Walker et al, JNCI 2015	Frameshift	insertion
476		Washington Uni	endometrium	c.610delA	204	T204fs*18	Walker et al, JNCI 2015	Frameshift	insertion
477		Washington Uni	endometrium	c.610delA	204	T204fs*18	Walker et al, JNCI 2015	Frameshift	insertion
478		Washington Uni	endometrium	c.610delA	204	T204fs*18	Walker et al, JNCI 2015	Frameshift	insertion
479		Washington Uni	endometrium	c.610delA	204	T204fs*18	Walker et al, JNCI 2015	Frameshift	insertion
480		Washington Uni	endometrium	c.610delA	204	T204fs*18	Walker et al, JNCI 2015	Frameshift	insertion
481		Washington Uni	endometrium	c.610delA	204	T204fs*18	Walker et al, JNCI 2015	Frameshift	insertion
482		Washington Uni	endometrium	c.610delA	204	T204fs*18	Walker et al, JNCI 2015	Frameshift	insertion
483		Washington Uni	endometrium	c.610delA	204	T204fs*18	Walker et al, JNCI 2015	Frameshift	insertion
484		Washington Uni	endometrium	c.610delA	204	T204fs*18	Walker et al, JNCI 2015	Frameshift	insertion
485		Washington Uni	endometrium	c.610delA	204	T204fs*18	Walker et al, JNCI 2015	Frameshift	insertion
486		Washington Uni	endometrium	c.609_610dupAA	204	T204fs*19	Walker et al, JNCI 2015	Frameshift	insertion
487		Washington Uni	endometrium	c.610delA	204	T204fs*18	Walker et al, JNCI 2015	Frameshift
488		Washington Uni	endometrium	c.628_629delAG	210	S210fs*19	Walker et al, JNCI 2015	Frameshift	deletion
489		Washington Uni	endometrium	c.697C>T	233	Q233*	Walker et al, JNCI 2015	Nonsense
490		Washington Uni	endometrium	c.713C>A	238	S238*	Walker et al, JNCI 2015	Nonsense
491		Washington Uni	endometrium	c.722A>G	241	N241S	Walker et al, JNCI 2015	Missense
492		Washington Uni	endometrium	c.760C>T	254	P254S	Walker et al, JNCI 2015	Missense
493		Washington Uni	endometrium	c.766A>C	256	K256Q	Walker et al, JNCI 2015	Missense
494		Washington Uni	endometrium	c.778_781delAAAG	260	K260fs*2	Walker et al, JNCI 2015	Frameshift	deletion
495		Washington Uni	endometrium	c.781G>A	261	G261_Splice	Walker et al, JNCI 2015	Splice site	donor
496		Washington Uni	endometrium	c.781+1G>A	261	G261_Splice	Walker et al, JNCI 2015	Splice site	donor
497		Washington Uni	endometrium	c.781+2T>G	261	G261_Splice	Walker et al, JNCI 2015	Splice site	donor
498		Washington Uni	endometrium	c.848G>A	283	R283H	Walker et al, JNCI 2015	Missense
499		Washington Uni	endometrium	c.903_904delGG	301	R301fs*13	Walker et al, JNCI 2015	Frameshift	deletion
500		Washington Uni	endometrium	c.925C>A	309	L309M	Walker et al, JNCI 2015	Missense
501		Washington Uni	endometrium	c.950_951delCA	317	T317fs*91	Walker et al, JNCI 2015	Frameshift	deletion
502		Washington Uni	endometrium	c.950_951delCA	317	T317fs*91	Walker et al, JNCI 2015	Frameshift	deletion
503		Washington Uni	endometrium	c.950_951delCA	317	T317fs*91	Walker et al, JNCI 2015	Frameshift	deletion
504		Washington Uni	endometrium	c.950_951dupCA	318	G318fs*16	Walker et al, JNCI 2015	Frameshift	insertion
505		Washington Uni	endometrium	c.952+1G>A	318	G318_Splice	Walker et al, JNCI 2015	Splice site	donor
506		Washington Uni	endometrium	c.953-1G>C	318	G318_Splice	Walker et al, JNCI 2015	Splice site	acceptor
507		Washington Uni	endometrium	c.982G>A	328	D328N	Walker et al, JNCI 2015	Missense
508		Washington Uni	endometrium	c.988G>T	330	A330S	Walker et al, JNCI 2015	Missense
509		Washington Uni	endometrium	c.1006G>T	336	E336*	Walker et al, JNCI 2015	Nonsense
510		Washington Uni	endometrium	c.1033C>A	345	H345N	Walker et al, JNCI 2015	Missense
511		Washington Uni	endometrium	c.1056G>T	352	K352N	Walker et al, JNCI 2015	Missense
512		Washington Uni	endometrium	c.1056G>T	352	K352N	Walker et al, JNCI 2015	Missense
513		Washington Uni	endometrium	c.1059T>G	353	C353W	Walker et al, JNCI 2015	Missense
514		Washington Uni	endometrium	c.1061C>T	354	S354F	Walker et al, JNCI 2015	Missense
515		Washington Uni	endometrium	c.1061C>T	354	S354F	Walker et al, JNCI 2015	Missense
516		Washington Uni	endometrium	c.1061C>T	354	S354F	Walker et al, JNCI 2015	Missense
517		Washington Uni	endometrium	c.1094A>T	365	K365I	Walker et al, JNCI 2015	Missense
518		Washington Uni	endometrium	c.1111C>T	371	R371C	Walker et al, JNCI 2015	Missense
519		Washington Uni	endometrium	c.1112G>A	371	R371H	Walker et al, JNCI 2015	Missense
520		Washington Uni	endometrium	c.1118A>T	373	H373L	Walker et al, JNCI 2015	Missense
521		Washington Uni	endometrium	c.1124G>T	375	G375V	Walker et al, JNCI 2015	Missense
522		Washington Uni	endometrium	c.1124G>T	375	G375V	Walker et al, JNCI 2015	Missense
523		Washington Uni	endometrium	c.1129C>T	377	R377C	Walker et al, JNCI 2015	Missense
524		Washington Uni	endometrium	c.1129C>T	377	R377C	Walker et al, JNCI 2015	Missense
525		Washington Uni	endometrium	c.1130G>A	377	R377H	Walker et al, JNCI 2015	Missense
526		Washington Uni	endometrium	c.1130G>A	377	R377H	Walker et al, JNCI 2015	Missense
527		Washington Uni	endometrium	c.1130G>A	377	R377H	Walker et al, JNCI 2015	Missense
528		Washington Uni	endometrium	c.1160C>T	387	A387V	Walker et al, JNCI 2015	Missense
529		Washington Uni	endometrium	c.1160C>T	387	A387V	Walker et al, JNCI 2015	Missense
530		Washington Uni	endometrium	c.1195A>T	399	R399*	Walker et al, JNCI 2015	Nonsense
531		Washington Uni	endometrium	c.1248T>G	416	F416L	Walker et al, JNCI 2015	Missense
532		Washington Uni	endometrium	c.1289delA	430	H430fs*17	Walker et al, JNCI 2015	Frameshift	deletion
533		Washington Uni	endometrium	c.1289A>G	430	H430R	Walker et al, JNCI 2015	Missense
534		Washington Uni	endometrium	c.1331_1332delCA	444	T444fs*7	Walker et al, JNCI 2015	Frameshift	deletion
535		Washington Uni	endometrium	c.1342C>T	448	R448*	Walker et al, JNCI 2015	Nonsense
536		Washington Uni	endometrium	c.1342C>T	448	R448*	Walker et al, JNCI 2015	Nonsense
537		Washington Uni	endometrium	c.1348dupA	450	S450fs*2	Walker et al, JNCI 2015	Frameshift	insertion
538		Washington Uni	endometrium	c.1348dupA	450	S450fs*2	Walker et al, JNCI 2015	Frameshift	insertion
539		Washington Uni	endometrium	c.1348delA	450	S450fs*61	Walker et al, JNCI 2015	Frameshift	deletion
540		Washington Uni	endometrium	c.1358-1G>A	453	G453_Splice	Walker et al, JNCI 2015	Splice site	acceptor
541		Washington Uni	endometrium	c.1358-1G>A	453	G453_Splice	Walker et al, JNCI 2015	Splice site	acceptor
542		Washington Uni	endometrium	c.1358-1G>A	453	G453_Splice	Walker et al, JNCI 2015	Splice site	acceptor
543		Washington Uni	endometrium	c.1367T>A	456	L456*	Walker et al, JNCI 2015	Nonsense
544		Washington Uni	endometrium	c.1369C>T	457	R457*	Walker et al, JNCI 2015	Nonsense
545		Washington Uni	endometrium	c.1369C>T	457	R457*	Walker et al, JNCI 2015	Nonsense
546		Washington Uni	endometrium	c.1369C>T	457	R457*	Walker et al, JNCI 2015	Nonsense
547		Washington Uni	endometrium	c.1369C>T	457	R457*	Walker et al, JNCI 2015	Nonsense
548		Washington Uni	endometrium	c.1407C>A	469	C469*	Walker et al, JNCI 2015	Nonsense
549		Washington Uni	endometrium	c.1410delT	471	Y471fs*40	Walker et al, JNCI 2015	Frameshift	deletion
550		Washington Uni	endometrium	c.1437delC	480	Y480fs*31	Walker et al, JNCI 2015	Frameshift	deletion
551		Washington Uni	endometrium	c.1486A>T	496	K496*	Walker et al, JNCI 2015	Nonsense
552		Washington Uni	endometrium	c.1567_1568insC	523	Y523fs*8	Walker et al, JNCI 2015	Frameshift	insertion
553		Washington Uni	endometrium	c.1699C>T	567	R567W	Walker et al, JNCI 2015	Missense
554		Washington Uni	endometrium	c.1699C>T	567	R567W	Walker et al, JNCI 2015	Missense
555		Washington Uni	endometrium	c.1702-3T>G	568	N568_Splice	Walker et al, JNCI 2015	Splice site	acceptor
556		Washington Uni	endometrium	c.1702-1G>C	568	N568_Splice	Walker et al, JNCI 2015	Splice site	acceptor
557		Washington Uni	endometrium	c.1752delG	586	E586fs*45	Walker et al, JNCI 2015	Frameshift	deletion
558		Washington Uni	endometrium	c.1811C>G	604	S604C	Walker et al, JNCI 2015	Missense
559		Washington Uni	endometrium	c.1824_1831TTCCTCTG>C (complex)	609	S609fs*20	Walker et al, JNCI 2015	Frameshift	insetion+deletion
560		Washington Uni	endometrium	c.1888delG	630	V630*	Walker et al, JNCI 2015	Nonsense
561		Washington Uni	endometrium	c.1891G>T	631	E631*	Walker et al, JNCI 2015	Nonsense
562		Washington Uni	endometrium	c.1901C>T	634	P634L	Walker et al, JNCI 2015	Missense
563		Washington Uni	endometrium	c.1967dupC	657	G657fs*18	Walker et al, JNCI 2015	Frameshift	insertion
564		Washington Uni	endometrium	c.2070delA	691	E691fs*30	Walker et al, JNCI 2015	Frameshift	deletion
565		Washington Uni	endometrium	c.2070delA	691	E691fs*30	Walker et al, JNCI 2015	Frameshift	deletion
566		Washington Uni	endometrium	c.2081C>T	694	A694V	Walker et al, JNCI 2015	Missense
567		Washington Uni	endometrium	c.2164C>A	722	L722I	Walker et al, JNCI 2015	Missense
568		Washington Uni	endometrium	c.2183G>T	728	*728L*48	Walker et al, JNCI 2015	Missense
569		Washington Uni	endometrium	c.149delT	50	V50fs*12	Zighelboim et al Hum Mut	Frameshift	deletion
570		Washington Uni	endometrium	c.853-854AT>G	285	M285fs*25	Zighelboim et al Hum Mut	Frameshift	deletion
571		MDS	haemopoietic		312	H312R	Haferlach et al, Leukemia 2013	Missense
572	TCGA-SG-A6Z7-01	Sarcoma (TCGA)	skin	c.3G>T	1	M1!		Missense	non start
573	MSKCC-0547_R	Bladder (DFCI/MSKCC 2014)	urinary tract		112	E112Q		Missense
574	TCGA-5P-A9K3-01	pRCC (TCGA)	kidney		172	N172S		Missense
575	TCGA-F7-A624-01	Head & neck (TCGA)	head and neck		248	N248D		Missense
576	TCGA-CQ-5333-01	Head & neck (TCGA)	head and neck		320	R320H		Missense
577	TCGA-CV-A45V-01	Head & neck (TCGA)	head and neck		346	T346S		Missense
578	TCGA-CQ-5327-01	Head & neck (TCGA)	head and neck		538	L538V		Missense
579	TCGA-CQ-5327-01	Head & neck (TCGA)	head and neck		558	S558C		Missense
580	TCGA-BA-A6DF-01	Head & neck (TCGA)	head and neck	AAGAAGATTCCTCTGACAGTGGT	607	X607_splice		Splice site
581	10-P8045	Ewing Sarcoma (DFCI)	bone		363	V363V		Splice site
582	TCGA-ZB-A96E-01	Thymoma(TCGA)	thymoma		667	X667_splice		Splice site
583	AMPAC_2713	AMPCA (BCM,2016)	bile duct		29	R29Q		Missense
584	AMPAC_3813	AMPCA (BCM,2016)	bile duct		92	D92N		Missense
585	AMPAC_2677	AMPCA (BCM,2016)	bile duct		204	T204Nfs*26		Frameshift	insertion
586	DUOAC_785	AMPCA (BCM,2016)	bile duct		317	T317Rfs*91		Frameshift	deletion
587	TCGA-MQ-A6BS-01	Mesothelioma (TCGA)	lung		308	L308V		Missense
588	P-0004589-T01-IM5	MSK-IMPACT	breast		0	CTCF-intragenic		Fusion
589	P-0003661-T01-IM5	MSK-IMPACT	breast		2	E2V		Missense
590	P-0007319-T01-IM5	MSK-IMPACT	penis		7	E7K		Missense
591	P-0000205-T01-IM3	MSK-IMPACT	lung		14	E14K		Missense
592	P-0007067-T01-IM5	MSK-IMPACT	lung		14	E14K		Missense
593	P-0004253-T01-IM5	MSK-IMPACT	skin		26	Q26*		Nonsense
594	P-0006823-T01-IM5	MSK-IMPACT	brain		28	R28C		Missense
595	P-0008863-T01-IM5	MSK-IMPACT	lung		29	R29Q		Missense
596	P-0009428-T01-IM5	MSK-IMPACT	lung		36	D36N		Missense
597	P-0003045-T01-IM3	MSK-IMPACT	endometrium		45	T45M		Missense
598	P-0001516-T01-IM3	MSK-IMPACT	breast		51	V51Gfs*27		Frameshift	insertion
599	P-0008854-T01-IM5	MSK-IMPACT	lung		52	Q52H		Missense
600	P-0011222-T01-IM5	MSK-IMPACT	endometrium		87	E87*		Nonsense
601	P-0008074-T01-IM5	MSK-IMPACT	prostate		99	Q99H		Missense
602	P-0009691-T01-IM5	MSK-IMPACT	lung		99	Q99H		Missense
603	P-0001115-T01-IM3	MSK-IMPACT	endometrium		103	M103I		Missense
604	P-0002265-T02-IM5	MSK-IMPACT	brain		111	G111E		Missense
605	P-0004688-T01-IM5	MSK-IMPACT	bladder		112	E112*		Nonsense
606	P-0008069-T02-IM5	MSK-IMPACT	prostate		124	V124Tfs*15		Frameshift	deletion
607	P-0001706-T01-IM3	MSK-IMPACT	skin		128	T128I		Missense
608	P-0003900-T01-IM5	MSK-IMPACT	brain		133	E133K		Missense
609	P-0006344-T01-IM5	MSK-IMPACT	endometrium		137	A137Lfs*17		Frameshift	deletion
610	P-0002967-T01-IM3	MSK-IMPACT	thyroid		141	E141*		Nonsense
611	P-0006779-T01-IM5	MSK-IMPACT	lung		141	E141G		Missense
612	P-0003529-T01-IM5	MSK-IMPACT	brain		143	S143F		Missense
613	P-0010462-T01-IM5	MSK-IMPACT	skin		144	K144*		Nonsense
614	P-0009997-T01-IM5	MSK-IMPACT	lung		147	L147V		Missense
615	P-0000399-T01-IM3	MSK-IMPACT	skin		159	P159S		Missense
616	P-0011570-T01-IM5	MSK-IMPACT	endometrium		174	E174K		Missense
617	P-0011482-T01-IM5	MSK-IMPACT	appendix		182	E182*		Nonsense
618	P-0002490-T01-IM3	MSK-IMPACT	skin		184	P184L		Missense
619	P-0004990-T01-IM5	MSK-IMPACT	lung		185	P185S		Missense
620	P-0006076-T01-IM5	MSK-IMPACT	colorectal		189	P189Lfs*33		Frameshift	deletion
621	P-0011345-T01-IM5	MSK-IMPACT	bladder		204	T204Kfs*19		Frameshift	insertion
622	P-0000614-T01-IM3	MSK-IMPACT	endometrium		204	T204Nfs*26		Frameshift	insertion
623	P-0000862-T01-IM3	MSK-IMPACT	colorectal		204	T204Nfs*26		Frameshift	insertion
624	P-0001791-T01-IM3	MSK-IMPACT	endometrium		204	T204Nfs*26		Frameshift	insertion
625	P-0001821-T01-IM3	MSK-IMPACT	endometrium		204	T204Nfs*26		Frameshift	insertion
626	P-0003014-T01-IM3	MSK-IMPACT	endometrium		204	T204Nfs*26		Frameshift	insertion
627	P-0003292-T01-IM5	MSK-IMPACT	brain		204	T204Nfs*26		Frameshift	insertion
628	P-0003555-T01-IM5	MSK-IMPACT	bladder		204	T204Nfs*26		Frameshift	insertion
629	P-0003650-T01-IM5	MSK-IMPACT	oesophagus		204	T204Nfs*26		Frameshift	insertion
630	P-0003796-T01-IM5	MSK-IMPACT	colorectal		204	T204Nfs*26		Frameshift	insertion
631	P-0004380-T01-IM5	MSK-IMPACT	bladder		204	T204Nfs*26		Frameshift	insertion
632	P-0004954-T01-IM5	MSK-IMPACT	colorectal		204	T204Nfs*26		Frameshift	insertion
633	P-0004954-T02-IM5	MSK-IMPACT	colorectal		204	T204Nfs*26		Frameshift	insertion
634	P-0006651-T01-IM5	MSK-IMPACT	oesophagus		204	T204Nfs*26		Frameshift	insertion
635	P-0007055-T01-IM5	MSK-IMPACT	colorectal		204	T204Nfs*26		Frameshift	insertion
636	P-0007296-T01-IM5	MSK-IMPACT	colorectal		204	T204Nfs*26		Frameshift	insertion
637	P-0007836-T01-IM5	MSK-IMPACT	colorectal		204	T204Nfs*26		Frameshift	insertion
638	P-0007969-T01-IM5	MSK-IMPACT	oesophagus		204	T204Nfs*26		Frameshift	insertion
639	P-0009152-T01-IM5	MSK-IMPACT	bladder		204	T204Nfs*26		Frameshift	insertion
640	P-0010671-T01-IM5	MSK-IMPACT	endometrium		204	T204Nfs*26		Frameshift	insertion
641	P-0010803-T01-IM5	MSK-IMPACT	bladder		204	T204Nfs*26		Frameshift	insertion
642	P-0010828-T01-IM5	MSK-IMPACT	endometrium		204	T204Nfs*26		Frameshift	insertion
643	P-0010833-T01-IM5	MSK-IMPACT	oesophagus		204	T204Nfs*26		Frameshift	insertion
644	P-0010858-T01-IM5	MSK-IMPACT	oesophagus		204	T204Nfs*26		Frameshift	insertion
645	P-0011239-T02-IM5	MSK-IMPACT	colorectal		204	T204Nfs*26		Frameshift	insertion
646	P-0011540-T01-IM5	MSK-IMPACT	colorectal		204	T204Nfs*26		Frameshift	insertion
647	P-0012115-T01-IM5	MSK-IMPACT	colorectal		204	T204Nfs*26		Frameshift	insertion
648	P-0012363-T01-IM5	MSK-IMPACT	endometrium		204	T204Nfs*26		Frameshift	insertion
649	P-0005564-T01-IM5	MSK-IMPACT	endometrium		204	T204Qfs*18		Frameshift	deletion
650	P-0007739-T01-IM5	MSK-IMPACT	colorectal		204	T204Qfs*18		Frameshift	deletion
651	P-0008646-T01-IM5	MSK-IMPACT	endometrium		204	T204Qfs*18		Frameshift	deletion
652	P-0008746-T01-IM5	MSK-IMPACT	colorectal		204	T204Qfs*18		Frameshift	deletion
653	P-0011013-T01-IM5	MSK-IMPACT	endometrium		204	T204Qfs*18		Frameshift	deletion
654	P-0012152-T01-IM5	MSK-IMPACT	endometrium		204	T204Qfs*18		Frameshift	deletion
655	P-0001215-T01-IM3	MSK-IMPACT	colorectal		205	K205N		Missense
656	P-0004136-T01-IM5	MSK-IMPACT	endometrium		209	K209Rfs*13		Frameshift	deletion
657	P-0002280-T01-IM3	MSK-IMPACT	endometrium		217	E217*		Nonsense
658	P-0003784-T01-IM5	MSK-IMPACT	breast		226	Y226C		Missense
659	P-0007288-T01-IM5	MSK-IMPACT	breast		226	Y226C		Missense
660	P-0002070-T01-IM3	MSK-IMPACT	colorectal		227	D227G		Missense
661	P-0000083-T01-IM3	MSK-IMPACT	bladder		230	E230*		Nonsense
662	P-0005600-T02-IM5	MSK-IMPACT	bladder		243	E243K		Missense
663	P-0006960-T01-IM5	MSK-IMPACT	colorectal		252	P252T		Missense
664	P-0005842-T01-IM5	MSK-IMPACT	bladder		257	I257Nfs*2		Frameshift	insertion
665	P-0002070-T01-IM3	MSK-IMPACT	colorectal		257	I257V		Missense
666	P-0007319-T01-IM5	MSK-IMPACT	penis		259	K259N		Missense
667	P-0000887-T01-IM3	MSK-IMPACT	breast		259	X259_splice		Splice site
668	P-0002562-T01-IM3	MSK-IMPACT	breast		261	G261S		Missense
669	P-0001875-T01-IM3	MSK-IMPACT	breast		284	H284Y		Missense
670	P-0001952-T01-IM3	MSK-IMPACT	breast		284	H284Y		Missense
671	P-0006558-T01-IM5	MSK-IMPACT	breast		284	H284Y		Missense
672	P-0008213-T02-IM5	MSK-IMPACT	breast		288	H288R		Missense
673	P-0000984-T01-IM3	MSK-IMPACT	breast		288	H288Y		Missense
674	P-0010213-T01-IM5	MSK-IMPACT	lung		295	K295Q		Missense
675	P-0002341-T01-IM3	MSK-IMPACT	penis		299	C299Y		Missense
676	P-0010196-T01-IM5	MSK-IMPACT	colorectal		317	T317Rfs*91		Frameshift	deletion
677	P-0005374-T01-IM5	MSK-IMPACT	prostate		320	R320C		Missense
678	P-0012113-T01-IM5	MSK-IMPACT	endometrium		320	R320C		Missense
679	P-0004379-T01-IM5	MSK-IMPACT	endometrium		339	R339W		Missense
680	P-0010967-T01-IM5	MSK-IMPACT	endometrium		339	R339W		Missense
681	P-0010531-T01-IM5	MSK-IMPACT	bladder		342	R342C		Missense
682	P-0012358-T01-IM5	MSK-IMPACT	endometrium		342	R342C		Missense
683	P-0010553-T01-IM5	MSK-IMPACT	breast		345	H345P		Missense
684	P-0002586-T01-IM3	MSK-IMPACT	bladder		351	F351L		Missense
685	P-0001042-T01-IM3	MSK-IMPACT	skin		354	S354F		Missense
686	P-0001911-T01-IM3	MSK-IMPACT	ovary		359	A359T		Missense
687	P-0007296-T01-IM5	MSK-IMPACT	colorectal		366	L366S		Missense
688	P-0004260-T02-IM5	MSK-IMPACT	bladder		371	R371C		Missense
689	P-0007288-T01-IM5	MSK-IMPACT	breast		376	E376K		Missense
690	P-0001042-T01-IM3	MSK-IMPACT	colorectal		377	R377C		Missense
691	P-0004136-T01-IM5	MSK-IMPACT	endometrium		377	R377C		Missense
692	P-0005386-T01-IM5	MSK-IMPACT	skin		377	R377C		Missense
693	P-0009585-T01-IM5	MSK-IMPACT	endometrium		377	R377C		Missense
694	P-0010671-T01-IM5	MSK-IMPACT	endometrium		377	R377C		Missense
695	P-0010861-T01-IM5	MSK-IMPACT	colorectal		377	R377C		Missense
696	P-0003802-T01-IM5	MSK-IMPACT	endometrium		377	R377H		Missense
697	P-0000193-T01-IM3	MSK-IMPACT	endometrium		386	Y386*		Nonsense
698	P-0008153-T01-IM5	MSK-IMPACT	unknown		397	H397_M398delinsQ		Deletion
699	P-0010068-T01-IM5	MSK-IMPACT	breast		402	S402L		Missense
700	P-0006849-T01-IM5	MSK-IMPACT	endometrium		405	K405Sfs*18		Frameshift	deletion
701	P-0012402-T01-IM5	MSK-IMPACT	colorectal		413	H413Y		Missense
702	P-0003851-T01-IM5	MSK-IMPACT	muscle		415	R415Q		Missense
703	P-0003780-T01-IM5	MSK-IMPACT	colorectal		415	R415W		Missense
704	P-0007319-T01-IM5	MSK-IMPACT	penis		415	R415W		Missense
705	P-0001991-T01-IM3	MSK-IMPACT	brain		416	F416L		Missense
706	P-0011077-T01-IM5	MSK-IMPACT	haemopoietic		428	Q428E		Missense
707	P-0006719-T01-IM5	MSK-IMPACT	skin		440	P440S		Missense
708	P-0005357-T01-IM5	MSK-IMPACT	liver		443	D443G		Missense
709	P-0009962-T01-IM5	MSK-IMPACT	skin		451	D451H		Missense
710	P-0011239-T02-IM5	MSK-IMPACT	colorectal		457	R457*		Nonsense
711	P-0011590-T01-IM5	MSK-IMPACT	breast		477	H477Y		Missense
712	P-0006863-T01-IM5	MSK-IMPACT	colorectal		479	R479C		Missense
713	P-0000209-T02-IM3	MSK-IMPACT	breast		479	R479H		Missense
714	P-0000448-T01-IM3	MSK-IMPACT	endometrium		484	Q484*		Nonsense
715	P-0007076-T03-IM5	MSK-IMPACT	unknown		485	H485Y		Missense
716	P-0001215-T01-IM3	MSK-IMPACT	colorectal		493	K493T		Missense
717	P-0012313-T01-IM5	MSK-IMPACT	colorectal		495	F495L		Missense
718	P-0001261-T01-IM3	MSK-IMPACT	colorectal		515	R515G		Missense
719	P-0004330-T01-IM5	MSK-IMPACT	bladder		517	H517N		Missense
720	P-0000148-T01-IM3	MSK-IMPACT	ovary		518	T518S		Missense
721	P-0006705-T01-IM5	MSK-IMPACT	bladder		529	D529N		Missense
722	P-0006758-T01-IM5	MSK-IMPACT	colorectal		536	Q536*		Nonsense
723	P-0000867-T01-IM3	MSK-IMPACT	lung		539	D539V		Missense
724	P-0007836-T01-IM5	MSK-IMPACT	colorectal		544	R544C		Missense
725	P-0009187-T01-IM5	MSK-IMPACT	liver		545	Y545C		Missense
726	P-0004602-T01-IM5	MSK-IMPACT	colorectal		547	D547G		Missense
727	P-0008682-T01-IM5	MSK-IMPACT	prostate		548	P548T		Missense
728	P-0006863-T01-IM5	MSK-IMPACT	colorectal		551	V551I		Missense
729	P-0000640-T03-IM5	MSK-IMPACT	prostate		556	V556A		Missense
730	P-0009071-T01-IM5	MSK-IMPACT	head & neck		563	T563I		Missense
731	P-0008180-T01-IM5	MSK-IMPACT	colorectal		566	R566C		Missense
732	P-0000785-T01-IM3	MSK-IMPACT	lung		567	R567L		Missense
733	P-0010130-T01-IM5	MSK-IMPACT	lung		567	R567P		Missense
734	P-0004330-T01-IM5	MSK-IMPACT	bladder		584	E584*		Nonsense
735	P-0009925-T01-IM5	MSK-IMPACT	haemopoietic		584	E584Gfs*12		Frameshift	insertion
736	P-0010758-T01-IM5	MSK-IMPACT	breast		584	E584Q		Missense
737	P-0008721-T01-IM5	MSK-IMPACT	colorectal		586	E586G		Missense
738	P-0010072-T01-IM5	MSK-IMPACT	colorectal		587	N587Mfs*44		Frameshift	deletion
739	P-0003055-T01-IM3	MSK-IMPACT	lung		588	G588A		Missense
740	P-0001808-T01-IM3	MSK-IMPACT	colorectal		591	T591M		Missense
741	P-0004688-T01-IM5	MSK-IMPACT	bladder		596	R596C		Missense
742	P-0001215-T01-IM3	MSK-IMPACT	colorectal		598	R598I		Missense
743	P-0000184-T01-IM3	MSK-IMPACT	bladder		600	R600T		Missense
744	P-0011446-T01-IM5	MSK-IMPACT	colorectal		603	R603C		Missense
745	P-0005434-T01-IM5	MSK-IMPACT	pancreas		608	D608Y		Missense
746	P-0005232-T01-IM5	MSK-IMPACT	bladder		609	S609F		Missense
747	P-0012129-T01-IM5	MSK-IMPACT	skin		609	S609F		Missense
748	P-0009188-T01-IM5	MSK-IMPACT	head & neck		610	S610F		Missense
749	P-0005824-T01-IM5	MSK-IMPACT	colorectal		613	X613_splice		Splice site
750	P-0010843-T01-IM5	MSK-IMPACT	breast		640	P640S		Missense
751	P-0001977-T01-IM3	MSK-IMPACT	lung		653	G653V		Missense
752	P-0007207-T01-IM5	MSK-IMPACT	colorectal		655	P655H		Missense
753	P-0003839-T01-IM5	MSK-IMPACT	colorectal		661	Q661E		Missense
754	P-0005564-T01-IM5	MSK-IMPACT	endometrium		666	X666_splice		Splice site
755	P-0005285-T01-IM5	MSK-IMPACT	endometrium		667	P667S		Missense
756	P-0008235-T01-IM5	MSK-IMPACT	prostate		691	E691Rfs*5		Frameshift	insertion
757	P-0011068-T01-IM5	MSK-IMPACT	colorectal		691	E691Rfs*5		Frameshift	insertion
758	P-0001494-T01-IM3	MSK-IMPACT	colorectal		691	E691Sfs*30		Frameshift	deletion
759	P-0003555-T01-IM5	MSK-IMPACT	bladder		691	E691Sfs*30		Frameshift	deletion
760	P-0004783-T01-IM5	MSK-IMPACT	colorectal		691	E691Sfs*30		Frameshift	deletion
761	P-0005443-T01-IM5	MSK-IMPACT	colorectal		691	E691Sfs*30		Frameshift	deletion
762	P-0007147-T01-IM5	MSK-IMPACT	colorectal		691	E691Sfs*30		Frameshift	deletion
763	P-0007739-T01-IM5	MSK-IMPACT	colorectal		691	E691Sfs*30		Frameshift	deletion
764	P-0003167-T01-IM5	MSK-IMPACT	lung		698	E698*		Nonsense
765	P-0000878-T01-IM3	MSK-IMPACT	endometrium		719	E719K		Missense
766	ICGC_0076	Pancreas (QCMG 2016)	pancreas		494	R494C		Missense
767	DS-vem-092-T	SKCM (JCO,2017)	skin		352	K352E		Missense
768	DS-vem-050-M	SKCM (JCO,2017)	skin		639	Q639*		Nonsense
769	142162-1T-32	TSAM	skin		607	E607G		Missense
