# Supplementary material for: Structure–function relationships explain CTCF zinc finger mutation phenotypes in cancer
Source: Cell Mol Life Sci. 2021 Oct 16;78(23):7519–36. doi: 10.1007/s00018-021-03946-z (PMC8629902; doi:10.1007/s00018-021-03946-z)
Supplement: Supplementary file 3 — Supplementary Figure 3 Validation of the negative impact of CTCF mutation on gene regulation. A) Schematic of the pCCLteteGFP-2A-HAhCTCF lentivector plasmid used to measure CTCF gene regulatory activity. The schematic highlights the plasmid map with cis-regulatory elements including the chimeric CMV-5’LTR driving viral vector RNA transcription. The eGFP-2A-HAhCTCF cassette is not linked to any internal promoter but is regulated by doxycycline ‘dox-off’’ when integrated into the genome. The expected protein products are also displayed. Predicted CTCF binding sites on both sense and antisense strands are represented by horizontal lines, respectively. B) Densitometry of ectopic and endogenous CTCF expression normalised to GAPDH, shown relative to WT CTCF set as 1.0. Data represents 3 independent experiments. C) Schematic of the pFUW-eGFP-2A-HAhCTCF lentivector plasmid used to independently confirm CTCF gene regulatory activity. The eGFP-2A-HAhCTCF cassette is driven by a strong internal Ubiquitin C (UbC) promoter. D) GFP mean fluorescence intensity (MFI) detected after 48 h and normalised to WT CTCF set as 1.0. Data represent the mean ± s.e.m for 4-5 experiments each performed in triplicate. E) Representative Western blots of pFUW-eGFP-2A-HA-hCTCF WT and mutant constructs transfected into HEK293T cells. Statistical analysis for B) & D) was performed using a one-way ANOVA with Tukey’s multiple comparisons test for pairwise comparisons between control, WT and mutant; *, p<0.05; **, p<0.01; ***, p<0.001, ****, p<0.0001). (XLSX 20 KB) [file 18_2021_3946_MOESM3_ESM.xlsx]

## Sheet: L309P
Bonds between CTCF ZF2 (aa 294 - 316) and DNA
Wild Type (WT)						Mutant (L309P)
Name	Distance (Å)	Category	Type			Name	Distance (Å)	Category	Type
R301:HH12 - C:DT16:O1P	1.75912	Hydrogen Bond;Electrostatic	Salt Bridge;Attractive Charge			R301:HH11 - C:DA17:O2P	2.4391	Hydrogen Bond;Electrostatic	Salt Bridge;Attractive Charge
R301:HH21 - C:DA17:O2P	1.92224	Hydrogen Bond;Electrostatic	Salt Bridge;Attractive Charge			R301:HH22 - C:DT16:O1P	1.89119	Hydrogen Bond;Electrostatic	Salt Bridge;Attractive Charge
R301:HH22 - C:DT16:O1P	2.30167	Hydrogen Bond;Electrostatic	Salt Bridge;Attractive Charge			R304:HH21 - C:DG18:O1P	1.90313	Hydrogen Bond;Electrostatic	Salt Bridge;Attractive Charge
R304:HH21 - C:DG18:O1P	1.95502	Hydrogen Bond;Electrostatic	Salt Bridge;Attractive Charge			R310:HH12 - B:DC2:O2P	2.26612	Hydrogen Bond;Electrostatic	Salt Bridge;Attractive Charge
R301:NH2 - C:DT16:O2P	4.32762	Electrostatic	Attractive Charge			R310:HH22 - B:DC2:O1P	1.87054	Hydrogen Bond;Electrostatic	Salt Bridge;Attractive Charge
R304:NH1 - C:DG18:O2P	5.47411	Electrostatic	Attractive Charge			R301:NH1 - C:DT16:O2P	4.05802	Electrostatic	Attractive Charge
R304:NH1 - C:DT19:O2P	3.73975	Electrostatic	Attractive Charge			R304:NH1 - C:DT19:O2P	3.98621	Electrostatic	Attractive Charge
R304:HE - C:DG18:O2P	2.34866	Hydrogen Bond	Conventional Hydrogen Bond			R304:NH2 - C:DT19:O1P	5.46224	Electrostatic	Attractive Charge
T315:HG1 - C:DT16:O2P	1.54848	Hydrogen Bond	Conventional Hydrogen Bond			R304:HE - C:DG18:O1P	1.79538	Hydrogen Bond	Conventional Hydrogen Bond
T307:OG1 - B:DC4:H41	2.37101	Hydrogen Bond	Conventional Hydrogen Bond			H312:HD1 - C:DT16:O2P	1.71875	Hydrogen Bond	Conventional Hydrogen Bond
L308 - C:DG18	5.32049	Hydrophobic	Pi-Alkyl			R301:HD1 - C:DA17:O2P	2.66916	Hydrogen Bond	Carbon Hydrogen Bond
						R304:HD2 - C:DG18:O5'	2.86002	Hydrogen Bond	Carbon Hydrogen Bond
						H312:HE1 - C:DT16:O1P	2.83489	Hydrogen Bond	Carbon Hydrogen Bond
						H316:HE1 - C:DC15:O5'	2.63765	Hydrogen Bond	Carbon Hydrogen Bond
						L308 - C:DG18	5.44347	Hydrophobic	Pi-Alkyl
		Bond deleted after mutation
		New bond formed after mutation
		Bond preserved after mutation

## Sheet: R339Q
Bonds between CTCF ZF3 (aa 322 - 345) and DNA
Wild Type (WT)						Mutant (R339Q)
Name	Distance (Å)	Category	Type			Name	Distance (Å)	Category	Type
R339:HH12 - C:DG14:O6	2.08569	Hydrogen Bond	Conventional Hydrogen Bond			K344:HZ1 - C:DG12:O2P	2.10611	Hydrogen Bond;Electrostatic	Salt Bridge;Attractive Charge
R339:HH22 - C:DG14:N7	1.89908	Hydrogen Bond	Conventional Hydrogen Bond			K344:NZ - C:DC13:O2P	4.98005	Electrostatic	Attractive Charge
E336:OE2 - C:DC15:H41 -	2.40162	Hydrogen Bond	Conventional Hydrogen Bond			S334:HG - B:DA5:O2P	1.92816	Hydrogen Bond	Conventional Hydrogen Bond
R339:NH2 - C:DC13	4.57437	Electrostatic	Pi-Cation			Q339:HE21 - B:DT7:O4	2.2128	Hydrogen Bond	Conventional Hydrogen Bond
						Y343:OH - C:DC13:H41 -	2.41632	Hydrogen Bond	Conventional Hydrogen Bond
						Q339:OE1 - C:DC15:H41 -	1.98784	Hydrogen Bond	Conventional Hydrogen Bond
						H322:HE1 - B:DA5:O1P	2.51255	Hydrogen Bond	Carbon Hydrogen Bond
						G335:HA1 - B:DT7:O4	2.75291	Hydrogen Bond	Carbon Hydrogen Bond
		Bond deleted after mutation
		New bond formed after mutation
		Bond preserved after mutation

## Sheet: R339W
Bonds between CTCF ZF3 (aa 322 - 345) and DNA
Wild Type (WT)						Mutant (R339W)
Name	Distance (Å)	Category	Type			Name	Distance (Å)	Category	Type
R339:HH12 - C:DG14:O6	2.08569	Hydrogen Bond	Conventional Hydrogen Bond			K344:HZ3 - C:DC13:O2P	1.71563	Hydrogen Bond;Electrostatic	Salt Bridge;Attractive Charge
R339:HH22 - C:DG14:N7	1.89908	Hydrogen Bond	Conventional Hydrogen Bond			K344:NZ - C:DG14:O2P	4.65082	Electrostatic	Attractive Charge
E336:OE2 - C:DC15:H41	2.40162	Hydrogen Bond	Conventional Hydrogen Bond			H322:HE1 - B:DA5:O1P	2.40075	Hydrogen Bond	Carbon Hydrogen Bond
R339:NH2 - C:DC13	4.57437	Electrostatic	Pi-Cation			Y343:OH - C:DG12:H8 -	2.57295	Hydrogen Bond	Carbon Hydrogen Bond
		Bond deleted after mutation
		New bond formed after mutation
		Bond preserved after mutation

## Sheet: R377H
Bonds between CTCF ZF4 & 5 (aa 351 - 401) and DNA
Wild Type (WT)						Mutant (R377H)
Name	Distance (Å)	Category	Type			Name	Distance (Å)	Category	Type
K367:HZ2 - B:DG9:O2P	1.85488	Hydrogen Bond;Electrostatic	Salt Bridge;Attractive Charge			K367:HZ1 - B:DG9:O2P	1.81821	Hydrogen Bond;Electrostatic	Salt Bridge;Attractive Charge
R377:HH11 - C:DG8:O1P	2.9778	Hydrogen Bond;Electrostatic	Salt Bridge;Attractive Charge			K367:HZ3 - B:DG9:O1P	3.06106	Hydrogen Bond;Electrostatic	Salt Bridge;Attractive Charge
R377:HH11 - C:DG8:O2P	3.09045	Hydrogen Bond;Electrostatic	Salt Bridge;Attractive Charge			R389:HH11 - C:DG9:O2P	1.68348	Hydrogen Bond;Electrostatic	Salt Bridge;Attractive Charge
R389:HH11 - C:DG9:O2P	1.78961	Hydrogen Bond;Electrostatic	Salt Bridge;Attractive Charge			K395:HZ1 - B:DC13:O2P	1.74774	Hydrogen Bond;Electrostatic	Salt Bridge;Attractive Charge
K395:HZ3 - B:DC12:O1P	1.89183	Hydrogen Bond;Electrostatic	Salt Bridge;Attractive Charge			K396:HH12 - C:DG8:O2P	2.14397	Hydrogen Bond;Electrostatic	Salt Bridge;Attractive Charge
K367:NZ - B:DC10:O2P	5.14839	Electrostatic	Attractive Charge			K396:HH22 - C:DG8:O2P	1.90636	Hydrogen Bond;Electrostatic	Salt Bridge;Attractive Charge
R371:NH1 - B:DC10:O2P	4.78599	Electrostatic	Attractive Charge			K399:HH22 - B:DC13:O2P	3.0013	Hydrogen Bond;Electrostatic	Salt Bridge;Attractive Charge
R389:NH1 - C:DG8:O1P	5.54144	Electrostatic	Attractive Charge			K367:NZ - B:DC10:O2P	5.26927	Electrostatic	Attractive Charge
Y358:HH - C:DG11:O2P	1.87035	Hydrogen Bond	Conventional Hydrogen Bond			R389:NH2 - C:DG9:O1P	4.67218	Electrostatic	Attractive Charge
K365:HZ2 - C:DG12:O6	1.88162	Hydrogen Bond	Conventional Hydrogen Bond			K395:NZ - B:DC12:O1P	5.27048	Electrostatic	Attractive Charge
R368:HH22 - C:DG11:N7	2.47841	Hydrogen Bond	Conventional Hydrogen Bond			R396:NH1 - C:DA7:O2P	4.71916	Electrostatic	Attractive Charge
S372:HG - C:DG9:O2P	2.13068	Hydrogen Bond	Conventional Hydrogen Bond			R396:NH1 - C:DG8:O1P	5.23108	Electrostatic	Attractive Charge
T391:HG1 - B:DG11:O2P	1.73012	Hydrogen Bond	Conventional Hydrogen Bond			R399:NH1 - B:DC14:O2P	4.94411	Electrostatic	Attractive Charge
K393:HZ1 - C:DG10:O6	2.60734	Hydrogen Bond	Conventional Hydrogen Bond			Y358:HH - C:DG11:O2P	1.77885	Hydrogen Bond	Conventional Hydrogen Bond
K393:HZ2 - C:DG9:N7	2.78413	Hydrogen Bond	Conventional Hydrogen Bond			K365:HZ1 - C:DG12:O6	1.89845	Hydrogen Bond	Conventional Hydrogen Bond
K393:HZ3 - C:DG9:O6	1.96138	Hydrogen Bond	Conventional Hydrogen Bond			R368:HH12 - C:DG11:O6	1.89737	Hydrogen Bond	Conventional Hydrogen Bond
K393:HZ3 - C:DG10:O6	2.34521	Hydrogen Bond	Conventional Hydrogen Bond			R368:HH21 - C:DG10:N7	3.07976	Hydrogen Bond	Conventional Hydrogen Bond
R396:HH12 - C:DG8:O6	1.7811	Hydrogen Bond	Conventional Hydrogen Bond			S372:HG - C:DG9:O2P	1.99852	Hydrogen Bond	Conventional Hydrogen Bond
R396:HH22 - C:DG8:N7	1.88942	Hydrogen Bond	Conventional Hydrogen Bond			Y386:HH - C:DG8:O1P	1.97395	Hydrogen Bond	Conventional Hydrogen Bond
E362:OE1 - C:DC13:H41	2.11308	Hydrogen Bond	Conventional Hydrogen Bond			Y392:HH - B:DC14:O2P	2.90663	Hydrogen Bond	Conventional Hydrogen Bond
K365:HE1 - C:DG11:N7	2.36233	Hydrogen Bond	Carbon Hydrogen Bond			K393:HZ1 - C:DG10:N7	2.29037	Hydrogen Bond	Conventional Hydrogen Bond
K365:HE2 - C:DG12:N7	2.75793	Hydrogen Bond	Carbon Hydrogen Bond			K393:HZ1 - C:DG10:O6	1.97901	Hydrogen Bond	Conventional Hydrogen Bond
S372:HB1 - C:DG9:O1P	2.84341	Hydrogen Bond	Carbon Hydrogen Bond			K393:HZ3 - C:DG9:N7	1.99742	Hydrogen Bond	Conventional Hydrogen Bond
R377:HD1 - C:DG8:O2P	2.94034	Hydrogen Bond	Carbon Hydrogen Bond			K393:HZ3 - C:DG10:N7	2.69074	Hydrogen Bond	Conventional Hydrogen Bond
R389:HD2 - C:DG9:O2P	2.56381	Hydrogen Bond	Carbon Hydrogen Bond			K396:HH21 - C:DG8:N7	2.97585	Hydrogen Bond	Conventional Hydrogen Bond
K393:HE1 - C:DG8:O6	2.8312	Hydrogen Bond	Carbon Hydrogen Bond			E362:OE1 - C:DC13:H41	2.16716	Hydrogen Bond	Conventional Hydrogen Bond
K393:HE1 - C:DG9:O6	2.80801	Hydrogen Bond	Carbon Hydrogen Bond			K365:HE1 - C:DG11:O6	2.29373	Hydrogen Bond	Carbon Hydrogen Bond
K393:HE2 - C:DG9:N7	2.45559	Hydrogen Bond	Carbon Hydrogen Bond			K365:HE2 - C:DG12:N7	2.58103	Hydrogen Bond	Carbon Hydrogen Bond
H397:HD2 - C:DA7:O2P	2.74709	Hydrogen Bond	Carbon Hydrogen Bond			R389:HD2 - C:DG9:O2P	2.48077	Hydrogen Bond	Carbon Hydrogen Bond
K365:NZ - C:DG11	4.79864	Electrostatic	Pi-Cation			K393:HE2 - C:DG10:O6	2.21919	Hydrogen Bond	Carbon Hydrogen Bond
R368:NH2 - C:DG10	3.88381	Electrostatic	Pi-Cation			H397:HD2 - C:DA7:O2P	2.93034	Hydrogen Bond	Carbon Hydrogen Bond
R396:NH2 - C:DA7	4.215	Electrostatic	Pi-Cation			R368:NH2 - C:DG10	3.88232	Electrostatic	Pi-Cation
Y386 - C:DA7:O2P	4.93261	Electrostatic	Pi-Anion			R396:NH2 - C:DA7	4.93324	Electrostatic	Pi-Cation
Y392 - B:DC13:H5	2.38267	Hydrophobic	Pi-Sigma			K365 - C:DG11	5.21024	Hydrophobic	Pi-Alkyl
Y392 - B:DC13	4.80004	Hydrophobic	Pi-Pi T-shaped
K393 - C:DG8	5.25411	Hydrophobic	Pi-Alkyl
K365 - C:DG11	5.38646	Hydrophobic	Pi-Alkyl
		Bond deleted after mutation
		New bond formed after mutation
		Bond preserved after mutation

## Sheet: G420D
Bonds between CTCF ZnF-6 (407 - 430) and DNA
Wild Type (WT)						Mutant (G420D)
Name	Distance (Å)	Category	Type			Name	Distance (Å)	Category	Type
K429:HZ1 - C:DA4:O1P	2.49756	Hydrogen Bond;Electrostatic	Salt Bridge;Attractive Charge			K429:HZ3 - C:DA4:O1P	2.15414	Hydrogen Bond;Electrostatic	Salt Bridge;Attractive Charge
K429:HZ2 - C:DA4:O1P	2.51845	Hydrogen Bond;Electrostatic	Salt Bridge;Attractive Charge			K423:NZ - B:DC15:O2P	3.18843	Electrostatic	Attractive Charge
K423:NZ - B:DC16:O1P	4.0228	Electrostatic	Attractive Charge			K423:NZ - B:DC16:O2P	4.57641	Electrostatic	Attractive Charge
K429:NZ - C:DC3:O1P	4.18736	Electrostatic	Attractive Charge			K429:NZ - C:DC3:O1P	4.86487	Electrostatic	Attractive Charge
T417:H - C:DG5:O2P	1.70693	Hydrogen Bond	Conventional Hydrogen Bond			Y407:HH - B:DC14:O2P	2.35106	Hydrogen Bond	Conventional Hydrogen Bond
Q418:HE22 - C:DA7:N7	2.33823	Hydrogen Bond	Conventional Hydrogen Bond			S419:HG - B:DC14:O2P	1.80136	Hydrogen Bond	Conventional Hydrogen Bond
T421:HG1 - C:DG5:N7	1.96708	Hydrogen Bond	Conventional Hydrogen Bond			D420:OD1B -DC16:H41	2.04563	Hydrogen Bond	Conventional Hydrogen Bond
Q428:HE21 - C:DC3:O2P	1.76295	Hydrogen Bond	Conventional Hydrogen Bond			S419:HB1 - B:DC14:O2P	2.61475	Hydrogen Bond	Carbon Hydrogen Bond
T421:OG1 - C:DC6:H41	2.09962	Hydrogen Bond	Conventional Hydrogen Bond
Q418:OE1 - C:DA7:H61 -	1.73911	Hydrogen Bond	Conventional Hydrogen Bond
K423:HE2 - B:DC16:O1P	2.4562	Hydrogen Bond	Carbon Hydrogen Bond
		Bond deleted after mutation
		New bond formed after mutation
		Bond preserved after mutation
