# Supplementary material for: Structure–function relationships explain CTCF zinc finger mutation phenotypes in cancer
Source: Cell Mol Life Sci. 2021 Oct 16;78(23):7519–36. doi: 10.1007/s00018-021-03946-z (PMC8629902; doi:10.1007/s00018-021-03946-z)
Supplement: Supplementary file 4 — Supplementary Figure 4 Time evolution of secondary structure in WT and mutant CTCF ZF structures. The Dictionary of Secondary Structure of Proteins (DSSP) classification of secondary structure was calculated for all amino acid residues over the 10 ns time course: (A) WT; (B) L309P; (C) R339Q; (D) R339W; (E) R377H; and (F) G420D. Arrows indicate the position of each mutation. (XLSX 16 KB) [file 18_2021_3946_MOESM4_ESM.xlsx]

## Sheet: Sheet1
Primer Name	Sequence (5'-3')	Amplicon Size	Description	Chromosomal Location (HG38)	Reference	PMID
c-myc_ChIP-5'(2)	ATCCAGGCGCGATGATCT	66 bp	-2.0 kb from C-MYC TSS	chr8:127734085+127734150	Ishihara et al Mol Cell 2006	16949368
c-myc_ChIP-3'(2)	CGTTCAGGTTTGCGAAAGTA
Myc-TSS-ChIP-5'	TCCTCTCTCGCTAATCTCCG	290 bp	+0.0 kb from C-MYC TSS	chr8:127736009+127736298
Myc-TSS-ChIP-3'	GGCTCTTCCACCCTAGCC
MYC_P2A_CTCF_F_ChIP	TCGGGGCTTTATCTAACTCG	228 bp	+0.3 kb from C-MYC TSS	chr8:127736217+127736444	Filippova et al, Cancer Research 2002	11782357
MYC_P2A_CTCF_R_ChIP	GCTGCTATGGGCAAAGTTTC
Myc-IVS1-ChIP-5'	GAGAGGGAAGGTTGGGAGG	250 bp	+1.7 kb from C-MYC TSS	chr8:127737705+127737954
Myc-IVS1-ChIP-3'	GCAGAGGAATCGAAATCGG
hMyc-G-ChIP-5'	GTGCGGGAGCCAGTGAACT	55 bp	+3.4 kb from C-MYC TSS	chr8:127739498+127739552
hMyc-G-ChIP-3'	AAGATCCCAGCTCCTCAGCC
MYC-E6-ChIP-5'	GCATTTCCAGAGCCTTGC	315 bp	+1.8 Mb from C-MYC TSS	chr8:129535824+129536138	Bahr et al, Nature 2018	29342133
MYC-E6-ChIP-3'	TGAGCTCATTGAGGACAGAGG
H19_ICR_ChIP-5’(2)	TGTTCCGATGGTGTCTTTGA	78 bp	H19 imprinting control region	chr11:1995739+1995816	Ishihara et al Mol Cell 2006	16949368
H19_ICR_ChIP-3’(2)	ACCCACGTGTCGCTATCTCT
BRCA1-CHIP-5'	ACGATTAGCTGTCCGGAGACACGG	236 bp	-1.0 kb upstream from BRCA1 TSS at boundary of active and inactive chromatin	chr17:43126343-43126578	Ishihara et al Mol Cell 2006	16949368
BRCA1-CHIP-3'	GACTAGTTACTGTCTTTGTCCGCC
b-globinHS-CHIP-5'	TTCCCACAGTCTGTTGGTCACAG	316 bp	B-globin DNAse hypersensitivity site HS5, adjacent to the Locus Control Region (LCR)	chr11:5291323-5291638	Ishihara et al Mol Cell 2006	16949368
b-globinHS-CHIP-3'	AGATGTCCTGTCCCTGTAAGGTG
hBAG1-ChIP-5'	GTCTTCCGGGGATGGAGAGCA	247 bp	BAG1 promoter, experimentally confirmed CTCF site, +0.1 kb upstream of TSS	chr9:33264686-33264932	Sun et al, Cancer Research 2008	18413740
hBAG1-ChIP-3'	TTGACCGCCCAGCGATGG
hMAGE-A1-ChIP-5'	ATTGTGGGGCAGAGAGAAGC	318 bp	MAGE-A1 5'UTR, +0.15 kb upstream of TSS, bound by CTCF and CTCFL	chrX:153179274+153179591	Vatolin et al, Cancer Research 2005	16140943
hMAGE-A1-ChIP-3'	TGCCCTCTCCTAACCAGTCC
XIST-ChIP-5'	CATATTTTCTGTGGCCATGC	243 bp	-3.0 kb upstream of XIST TSS	chrX:73855504+73855746
XIST-ChIP-3'	CAGGCTCAGTGCTTCTTTGG
PLK_CTCF_F_ChIP	GCCTTTGCGGTTCTAACAAG	159 bp	-0.3 kb upstream of PLK TSS	chr16:23678474+23678632	Filippova et al, Cancer Research 2002	11782357
PLK_CTCF_R_ChIP	GAATTCCTTCGGGGTTTCTC
APPb_CTCF_F_ChIP	CTCTCCCTCCCACTGTTCAC	220 bp	-0.15 kb upstream of APP TSS	chr21:26170794-26171013	Filippova et al, Cancer Research 2002	11782357
APPb_CTCF_R2_ChIP	CTCAGAGCCAGGCGAGTC
HOXD4_TAD_EVX2_ChIP-5'	AGGACAGAGGTGGAAAGTGG	347 bp	CTCF TAD boundary in EVX2 on the centromic side of the HOXD4 cluster	chr2:176079819+176080165	Rodriguez-Carballo et al, Genes & Development 2017	29273679
HOXD4_TAD_EVX2_ChIP-3'	TTAGTAAGACGGCCGTGAGC
HOXD4_TAD_D12_ChIP-5'	GACTCACGGTCAGACAAAGG	345 bp	CTCF TAD boundary located between HOXD12 and HOXD13	chr2:176097534+176097878	Rodriguez-Carballo et al, Genes & Development 2017	29273679
HOXD4_TAD_D12_ChIP-3'	ATCGGGGTGGAAAGTAGTGG
HOXD4_TAD_D9/D8_ChIP-5'	TGACAGTCACAGGAATGAAGC	322 bp	CTCF TAD boundary located between HOX8 and HOXD9	chr2:176127083+176127404	Rodriguez-Carballo et al, Genes & Development 2017	29273679
HOXD4_TAD_D9/D8_ChIP-3'	AAGTTTCTGAAGCCATGATCG
HOXD4_TAD_H8/D4_ChIP-5'	CCAGGGGACACTGTAGAACC	305 bp	CTCF TAD boundary located between HOXD8 and HOXD4	chr2:176140528+176140832	Rodriguez-Carballo et al, Genes & Development 2017	29273679
HOXD4_TAD_H8/D4_ChIP-3'	CAGTCTGGGGAAAGGAACC
HOXA_ins_HA6-ChIP-5'	AAGAGAAGATGGGGGAAAGC	230 bp	CTCF insulator site located between HOXA4 and HOXA5	chr7:27136440+27136669	Ishihara et al, Human Molecular Genetics	27798106
HOXA_ins_HA6-ChIP-3'	TCATCGCCTAACAAATGACG
HOXA_ins_HA5-ChIP-5'	GGGTACGACTTCGAATCACG	261 bp	CTCF insulator site located between HOXA5 and HOXA6	chr7:27143745+27144005	Ishihara et al, Human Molecular Genetics	27798106
HOXA_ins_HA5-ChIP-3'	TGCCATAATGGGCTGTAACC
HOXA_ins_HA4-ChIP-5'	TTGCTGGGAAATCTCTGAGG	256 bp	CTCF insulator site located within HOXA-AS3 between HOXA6 and HOXA7	chr7:27150885+27151140	Ishihara et al, Human Molecular Genetics	27798106
HOXA_ins_HA4-ChIP-3'	TAAATAGGAAGGGGCTGTGG
HOXA_ins_HA3-ChIP-5'	GAAAGGCTCGTGTCAAGTCG	256 bp	CTCF insulator site located between HOXA7 and HOXA9	chr7:27161044+27161299	Ishihara et al, Human Molecular Genetics	27798106
HOXA_ins_HA3-ChIP-3'	GCCTCCTCTGCAGTAGATTCC
HOXA_ins_HA1-ChIP-5'	AAATTACAATATCTTGCGTCA	385 bp	CTCF insulator site located within HOXA13	chr7:27196098+27196482	Ishihara et al, Human Molecular Genetics	27798106
HOXA_ins_HA1-ChIP-3'	GAAAGGCCTTAAACCTTGACC
SMYD3-SE-5'ChIP	GCAGCCCACATCCAGAGG	287 bp	super enhancer sequence located within SMYD3 intron 5	chr1:246152191+246152477	Huang et al, Nature Communications 2018	29507293
SMYD3-SE-3'ChIP	GAGGTGGCATTAGTTTCAAGG
MYO1D-SE-5'ChIP	CCAGATGGTAGGACCAGAGG	283 bp	super enhancer slocated ~30 kb upstream of MYO1D	chr17:32909911+32910193	Huang et al, Nature Communications 2018	29507293
MYO1D-SE-3'ChIP	CCATGGAGAGAATGGTGAGG
SLC7A1_ARE-5'	TTTTCTAGGCCCCTTTGTGTT	155 bp	androgen response element within the first intron of SLC7A1, negative control	chr13:29575157+29575311	Holst et al, Cancer Research 2011	22007000
SLC7A1_ARE-3'	CATTCTTCCAGCACAGAGCA
HA-BmgBI-5'	GTGGAAGAAAACCCCGGGCCCATGGCTTCTTGCTATCCT	2275 bp	primers for splice overlap extension PCR
hCTCF-3'_PmeClaI	AAGAAATCGATGTTTAAACTCACCGGTCCATCATGCTGAGG
hCTCF_L309P-3'soe	TTCCTCgGGAGGGTGACTGTTCTG	1004 bp	use with HA-5'BmgB1
hCTCF_L309P-5'soe	CAGTCACCCTCCcGAGGAATCACCTTAAC	1285 bp	use with hCTCF-3'PmeIClaI
CTCF-R377H-3'soe	GCACTGAAACGGAtGCTCTCCAGTATGAG	1166 bp	use with HA-5'BmgB1
CTCF-R377H-5'soe	GGAGAGCaTCCGTTTCAGTGCAGTTTGTG	1125 bp	use with hCTCF-3'PmeIClaI
hCTCF_G420D-3'soe	TCATGGTAtCACTTTGGGTAAACCGAG	1339 bp	use with HA-5'BmgBI
hCTCF_G420D-5'soe	CCCAAAGTGaTACCATGAAGATGCAC	949 bp	use with hCTCF-3'PmeIClaI, destroys Acc65I site
hCTCF_Gib_FWD_FL	GGATCCACTAGAACACATAATAGGATGGAAGGTGATGCAGTCGAAG	2.2 kb	for cloning CTCF into used pcDNA3.1-FLAG using Gibson assembly
hCTCF_Gib_REV_FL	TGGATATCTGCAGAATTCTGATCATCACCGGTCCATCATGCTGAG
